# Supplementary material for: Complementing the pulp proteome via sampling with a picosecond infrared laser (PIRL)
Source: Clin Oral Investig. 2021 May 12;25(12):6757–68. doi: 10.1007/s00784-021-03962-0 (PMC8602158; doi:10.1007/s00784-021-03962-0)
Supplement: Supplementary file 1 — (XLSX 548 kb) [file 784_2021_3962_MOESM1_ESM.xlsx]

## Sheet: Index - Supplement S1
			Feridouni et al. 2020
		Complementing the pulp proteome via sampling with a Picosecond Infrared Laser (PIRL).
Supplementary Table 1			All proteinfamilies of this study
Supplementary Table 2			Identified proteins of this study compared with the study of U. Eckhardt et al. from 2014 and A. Eckhard et al. from 2015
Supplementary Table 3			Complete listing of all pulp proteins identified so far, based on the work of this study, Eckhardt et al. 2014 as well as Eckhard et al. 2015
Supplementary Table 4			The result of the Knowledge and Database Human Protein Atlas (HPA) for further information on the newly identified 382 proteins

## Sheet: Table1
	Protein IDs	Majority protein IDs	Protein names		Gene names	No. of proteins	No. of unique-peptides
1	Q09666	Q09666	Neuroblast differentiation-associated protein AHNAK		AHNAK	1	83
2	Q15149; P58107	Q15149	Plectin		PLEC	2	82
3	CON__P02768-1; P02768	CON__P02768-1; P02768	Serum albumin		ALB	2	69
4	P12111	P12111	Collagen alpha-3(VI) chain		COL6A3	1	63
5	P21333	P21333	Filamin-A		FLNA	1	58
6	P08670; P17661	P08670	Vimentin		VIM	2	55
7	Q13813	Q13813	Spectrin alpha chain, non-erythrocytic 1		SPTAN1	1	50
8	P24821	P24821	Tenascin		TNC	1	50
9	P01024	P01024	Complement C3		C3	1	44
10	O75369	O75369	Filamin-B		FLNB	1	39
11	P02787	P02787	Serotransferrin		TF	1	39
12	P48681	P48681	Nestin		NES	1	37
13	Q02952	Q02952	A-kinase anchor protein 12		AKAP12	1	35
14	P01023; CON__ENSEMBL: ENSBTAP00000024146; P20742	P01023	Alpha-2-macroglobulin		A2M	3	32
15	Q01082; O15020	Q01082	Spectrin beta chain, non-erythrocytic 1		SPTBN1	2	27
16	P02751	P02751	Fibronectin		FN1	1	24
17	P35555	P35555	Fibrillin-1		FBN1	1	23
18	P08603; Q02985	P08603	Complement factor H		CFH	2	23
19	P00450; CON__ENSEMBL: ENSBTAP00000031900	P00450	Ceruloplasmin		CP	2	23
20	P08133	P08133	Annexin A6		ANXA6	1	23
21	P07355; A6NMY6	P07355; A6NMY6	Annexin A2		ANXA2; ANXA2P2	2	22
22	P98160	P98160	Basement membrane-specific heparan sulfate proteoglycan core protein		HSPG2	1	22
23	P06576	P06576	ATP synthase subunit beta, mitochondrial		ATP5B	1	21
24	P02774; CON__Q3MHN5; CON__ENSEMBL: ENSBTAP00000018229	P02774	Vitamin D-binding protein		GC	3	21
25	P02790	P02790	Hemopexin		HPX	1	20
26	P01009	P01009	Alpha-1-antitrypsin		SERPINA1	1	20
27	P02647; CON__P15497	P02647	Apolipoprotein A-I		APOA1	2	20
28	P35580	P35580	Myosin-10		MYH10	1	20
29	P18206	P18206	Vinculin		VCL	1	19
30	Q15582	Q15582	Transforming growth factor-beta-induced protein ig-h3		TGFBI	1	19
31	P02545	P02545	Prelamin-A/C		LMNA	1	19
32	CON__P04264; P04264; CON__ENSEMBL: ENSBTAP00000038253	CON__P04264; P04264	Keratin, type II cytoskeletal 1		KRT1	3	19
33	P46821	P46821	Microtubule-associated protein 1B		MAP1B	1	18
34	P35579	P35579	Myosin-9		MYH9	1	18
35	Q00610; P53675	Q00610	Clathrin heavy chain 1		CLTC	2	18
36	P14618; P30613	P14618	Pyruvate kinase PKM		PKM	2	18
37	P04083	P04083	Annexin A1		ANXA1	1	18
38	Q9Y490	Q9Y490	Talin-1		TLN1	1	17
39	Q9BXM0	Q9BXM0	Periaxin		PRX	1	17
40	P12814; P35609; Q08043	P12814	Alpha-actinin-1		ACTN1	3	17
41	P01008; CON__P41361	P01008	Antithrombin-III		SERPINC1	2	17
42	P08758	P08758	Annexin A5		ANXA5	1	17
43	P11021	P11021	78 kDa glucose-regulated protein		HSPA5	1	16
44	P13611	P13611	Versican core protein		VCAN	1	16
45	P00734; CON__P00735	P00734	Prothrombin		F2	2	16
46	O15061	O15061	Synemin		SYNM	1	15
47	P06727; CON__Q32PJ2	P06727	Apolipoprotein A-IV		APOA4	2	15
48	P19823; CON__Q9TRI1	P19823	Inter-alpha-trypsin inhibitor heavy chain H2		ITIH2	2	14
49	P30101	P30101	Protein disulfide-isomerase A3		PDIA3	1	14
50	P12109	P12109	Collagen alpha-1(VI) chain		COL6A1	1	14
51	Q03252	Q03252	Lamin-B2		LMNB2	1	14
52	Q9Y6C2	Q9Y6C2	EMILIN-1		EMILIN1	1	13
53	P19827; CON__Q0VCM5	P19827	Inter-alpha-trypsin inhibitor heavy chain H1		ITIH1	2	13
54	P55072	P55072	Transitional endoplasmic reticulum ATPase		VCP	1	13
55	P01042	P01042	Kininogen-1		KNG1	1	13
56	CON__P13645; P13645; CON__P02535-1; CON__P08730-1; CON__Q7Z3Z0; CON__Q7Z3Y8; CON__Q148H6; CON__Q7Z3Y7; Q7Z3Z0; Q7Z3Y8; Q7Z3Y7	CON__P13645; P13645	Keratin, type I cytoskeletal 10		KRT10	11	13
57	P10809	P10809	60 kDa heat shock protein, mitochondrial		HSPD1	1	13
58	P25705	P25705	ATP synthase subunit alpha, mitochondrial		ATP5A1	1	13
59	P06396; CON__Q3SX14	P06396; CON__Q3SX14	Gelsolin		GSN	2	13
60	P27816	P27816	Microtubule-associated protein 4		MAP4	1	12
61	P22314	P22314	Ubiquitin-like modifier-activating enzyme 1		UBA1	1	12
62	P12110	P12110	Collagen alpha-2(VI) chain		COL6A2	1	12
63	Q14624	Q14624	Inter-alpha-trypsin inhibitor heavy chain H4		ITIH4	1	12
64	Q15063; CON__Q2KJC7	Q15063; CON__Q2KJC7	Periostin		POSTN	2	12
65	P14625; Q58FF3	P14625	Endoplasmin		HSP90B1	2	12
66	P13797; P13796; Q14651	P13797	Plastin-3		PLS3	3	12
67	Q16555	Q16555	Dihydropyrimidinase-related protein 2		DPYSL2	1	12
68	P10909	P10909	Clusterin		CLU	1	12
69	P00738; P00739	P00738; P00739	Haptoglobin		HP; HPR	2	12
70	P26022	P26022	Pentraxin-related protein PTX3		PTX3	1	12
71	Q9Y6U3	Q9Y6U3	Adseverin		SCIN	1	12
72	O43707; Q9H254	O43707	Alpha-actinin-4		ACTN4	2	11
73	P08473	P08473	Neprilysin		MME	1	11
74	P11142	P11142	Heat shock cognate 71 kDa protein		HSPA8	1	11
75	P00352	P00352	Retinal dehydrogenase 1		ALDH1A1	1	11
76	P04217; CON__Q2KJF1	P04217	Alpha-1B-glycoprotein		A1BG	2	11
77	P02675; CON__P02676	P02675	Fibrinogen beta chain		FGB	2	11
78	P41219	P41219	Peripherin		PRPH	1	11
79	P06733; P13929	P06733	Alpha-enolase		ENO1	2	11
80	P36955; CON__Q95121	P36955	Pigment epithelium-derived factor		SERPINF1	2	11
81	P00558; P07205	P00558	Phosphoglycerate kinase 1		PGK1	2	11
82	P51884; CON__Q05443	P51884	Lumican		LUM	2	11
83	Q96CX2; Q68DU8; Q6ZWB6	Q96CX2	BTB/POZ domain-containing protein KCTD12		KCTD12	3	11
84	P30041	P30041	Peroxiredoxin-6		PRDX6	1	11
85	P60174	P60174	Triosephosphate isomerase		TPI1	1	11
86	Q14204	Q14204	Cytoplasmic dynein 1 heavy chain 1		DYNC1H1	1	10
87	P35556; Q75N90	P35556	Fibrillin-2		FBN2	2	10
88	P46940	P46940	Ras GTPase-activating-like protein IQGAP1		IQGAP1	1	10
89	P02452; CON__Q862S4	P02452	Collagen alpha-1(I) chain		COL1A1	2	10
90	P08123	P08123	Collagen alpha-2(I) chain		COL1A2	1	10
91	P55786; A6NEC2	P55786; A6NEC2	Puromycin-sensitive aminopeptidase		NPEPPS; NPEPPSL1	2	10
92	Q05682	Q05682	Caldesmon		CALD1	1	10
93	P19338	P19338	Nucleolin		NCL	1	10
94	Q13228	Q13228	Selenium-binding protein 1		SELENBP1	1	10
95	Q15113	Q15113	Procollagen C-endopeptidase enhancer 1		PCOLCE	1	10
96	P01011	P01011	Alpha-1-antichymotrypsin		SERPINA3	1	10
97	P21810	P21810	Biglycan		BGN	1	10
98	P10915	P10915	Hyaluronan and proteoglycan link protein 1		HAPLN1	1	10
99	P02749; CON__P17690	P02749	Beta-2-glycoprotein 1		APOH	2	10
100	P09525	P09525	Annexin A4		ANXA4	1	10
101	P25311	P25311	Zinc-alpha-2-glycoprotein		AZGP1	1	10
102	P02766	P02766	Transthyretin		TTR	1	10
103	P05023; P13637; P50993; Q13733; P54707; P20648	P05023; P13637	Sodium/potassium-transporting ATPase subunit alpha-1		ATP1A1; ATP1A3	6	10
104	Q05707	Q05707	Collagen alpha-1(XIV) chain		COL14A1	1	9
105	P07197; Q16352	P07197	Neurofilament medium polypeptide		NEFM	2	9
106	P00747	P00747	Plasminogen		PLG	1	9
107	P00751	P00751	Complement factor B		CFB	1	9
108	P07900; Q14568; Q58FG0; Q58FG1	P07900	Heat shock protein HSP 90-alpha		HSP90AA1	4	9
109	Q07065	Q07065	Cytoskeleton-associated protein 4		CKAP4	1	9
110	P43652; CON__REFSEQ: XP_585019	P43652	Afamin		AFM	2	9
111	P07196	P07196	Neurofilament light polypeptide		NEFL	1	9
112	P07237	P07237	Protein disulfide-isomerase		P4HB	1	9
113	Q9BXN1	Q9BXN1	Asporin		ASPN	1	9
114	P04406	P04406	Glyceraldehyde-3-phosphate dehydrogenase		GAPDH	1	9
115	P20774	P20774	Mimecan		OGN	1	9
116	P08865	P08865	40S ribosomal protein SA		RPSA	1	9
117	P21796	P21796	Voltage-dependent anion-selective channel protein 1		VDAC1	1	9
118	P37802; Q9UI15	P37802	Transgelin-2		TAGLN2	2	9
119	P08107; P48741	P08107	Heat shock 70 kDa protein 1A		HSPA1A	2	8
120	Q07954	Q07954	Prolow-density lipoprotein receptor-related protein 1		LRP1	1	8
121	P55268	P55268	Laminin subunit beta-2		LAMB2	1	8
122	Q14697	Q14697	Neutral alpha-glucosidase AB		GANAB	1	8
123	P06737; P11217	P06737	Glycogen phosphorylase, liver form		PYGL	2	8
124	CON__P35527; P35527	CON__P35527; P35527	Keratin, type I cytoskeletal 9		KRT9	2	8
125	P49419	P49419	Alpha-aminoadipic semialdehyde dehydrogenase		ALDH7A1	1	8
126	P78371	P78371	T-complex protein 1 subunit beta		CCT2	1	8
127	P04196	P04196	Histidine-rich glycoprotein		HRG	1	8
128	P28838	P28838	Cytosol aminopeptidase		LAP3	1	8
129	P05155; CON__P50448	P05155	Plasma protease C1 inhibitor		SERPING1	2	8
130	Q6UWY5	Q6UWY5	Olfactomedin-like protein 1		OLFML1	1	8
131	P04075	P04075	Fructose-bisphosphate aldolase A		ALDOA	1	8
132	P07585	P07585	Decorin		DCN	1	8
133	P22626	P22626	Heterogeneous nuclear ribonucleoproteins A2/B1		HNRNPA2B1	1	8
134	P40926	P40926	Malate dehydrogenase, mitochondrial		MDH2	1	8
135	P09211	P09211	Glutathione S-transferase P		GSTP1	1	8
136	Q06830	Q06830	Peroxiredoxin-1		PRDX1	1	8
137	P62937; Q9Y536; F5H284	P62937	Peptidyl-prolyl cis-trans isomerase A		PPIA	3	8
138	P68871	P68871	Hemoglobin subunit beta		HBB	1	8
139	P09382	P09382	Galectin-1		LGALS1	1	8
140	P01834	P01834	Ig kappa chain C region		IGKC	1	8
141	P62805	P62805	Histone H4		HIST1H4A	1	8
142	Q9UBG0	Q9UBG0	C-type mannose receptor 2		MRC2	1	7
143	P14543	P14543	Nidogen-1		NID1	1	7
144	P98095	P98095	Fibulin-2		FBLN2	1	7
145	P02671; CON__P02672	P02671	Fibrinogen alpha chain		FGA	2	7
146	P05556	P05556	Integrin beta-1		ITGB1	1	7
147	P17858; Q01813	P17858	ATP-dependent 6-phosphofructokinase, liver type		PFKL	2	7
148	Q08380	Q08380	Galectin-3-binding protein		LGALS3BP	1	7
149	P02748; CON__Q3MHN2	P02748	Complement component C9		C9	2	7
150	P49368	P49368	T-complex protein 1 subunit gamma		CCT3	1	7
151	P04040	P04040	Catalase		CAT	1	7
152	P05091	P05091	Aldehyde dehydrogenase, mitochondrial		ALDH2	1	7
153	P01019	P01019	Angiotensinogen		AGT	1	7
154	P61978	P61978	Heterogeneous nuclear ribonucleoprotein K		HNRNPK	1	7
155	P02679	P02679	Fibrinogen gamma chain		FGG	1	7
156	Q13561	Q13561	Dynactin subunit 2		DCTN2	1	7
157	P51888	P51888	Prolargin		PRELP	1	7
158	P09493	P09493	Tropomyosin alpha-1 chain		TPM1	1	7
159	P35232	P35232	Prohibitin		PHB	1	7
160	O95336	O95336	6-phosphogluconolactonase		PGLS	1	7
161	Q06323	Q06323	Proteasome activator complex subunit 1		PSME1	1	7
162	P60660; P14649	P60660	Myosin light polypeptide 6		MYL6	2	7
163	P62158; P27482	P62158	Calmodulin		CALM1	2	7
164	O43491	O43491	Band 4 1-like protein 2				7
165	Q9NZM1	Q9NZM1	Myoferlin		MYOF	1	7
166	Q14195; Q14117	Q14195	Dihydropyrimidinase-related protein 3		DPYSL3	2	6
167	P38646	P38646	Stress-70 protein, mitochondrial		HSPA9	1	6
168	Q6EMK4	Q6EMK4	Vasorin		VASN	1	6
169	CON__P35908; P35908; CON__Q9R0H5; CON__Q6NXH9; CON__Q6IFZ6; CON__Q7Z794; Q7Z794	CON__P35908; P35908	Keratin, type II cytoskeletal 2 epidermal		KRT2	7	6
170	P54652	P54652	Heat shock-related 70 kDa protein 2		HSPA2	1	6
171	O75083	O75083	WD repeat-containing protein 1		WDR1	1	6
172	P31939	P31939	Bifunctional purine biosynthesis protein PURH		ATIC	1	6
173	P36269	P36269	Gamma-glutamyltransferase 5		GGT5	1	6
174	P05156; CON__Q32PI4	P05156	Complement factor I		CFI	2	6
175	P36871	P36871	Phosphoglucomutase-1		PGM1	1	6
176	P14314	P14314	Glucosidase 2 subunit beta		PRKCSH	1	6
177	P49189	P49189	4-trimethylaminobutyraldehyde dehydrogenase		ALDH9A1	1	6
178	Q16658	Q16658	Fascin		FSCN1	1	6
179	Q96KP4	Q96KP4	Cytosolic non-specific dipeptidase		CNDP2	1	6
180	Q5VTE0; P68104; Q05639	Q5VTE0; P68104; Q05639	Putative elongation factor 1-alpha-like 3		EEF1A1P5; EEF1A1; EEF1A2	3	6
181	Q15084	Q15084	Protein disulfide-isomerase A6		PDIA6	1	6
182	P27797	P27797	Calreticulin		CALR	1	6
183	Q9NRN5	Q9NRN5	Olfactomedin-like protein 3		OLFML3	1	6
184	P35237	P35237	Serpin B6		SERPINB6	1	6
185	P09972	P09972	Fructose-bisphosphate aldolase C		ALDOC	1	6
186	P02760	P02760	Protein AMBP		AMBP	1	6
187	P40925	P40925	Malate dehydrogenase, cytoplasmic		MDH1	1	6
188	P00338	P00338	L-lactate dehydrogenase A chain		LDHA	1	6
189	P01857	P01857	Ig gamma-1 chain C region		IGHG1	1	6
190	Q15417	Q15417	Calponin-3		CNN3	1	6
191	O00151	O00151	PDZ and LIM domain protein 1		PDLIM1	1	6
192	P02652	P02652	Apolipoprotein A-II		APOA2	1	6
193	P17931	P17931	Galectin-3		LGALS3	1	6
194	P25189	P25189	Myelin protein P0		MPZ	1	6
195	P22352	P22352	Glutathione peroxidase 3		GPX3	1	6
196	P21266	P21266	Glutathione S-transferase Mu 3		GSTM3	1	6
197	P30044	P30044	Peroxiredoxin-5, mitochondrial		PRDX5	1	6
198	P51149	P51149	Ras-related protein Rab-7a		RAB7A	1	6
199	P07203	P07203	Glutathione peroxidase 1		GPX1	1	6
200	P02763	P02763	Alpha-1-acid glycoprotein 1		ORM1	1	6
201	P30626	P30626	Sorcin		SRI	1	6
202	P30086	P30086	Phosphatidylethanolamine-binding protein 1		PEBP1	1	6
203	P02042; CON__P02070; P02100	P02042	Hemoglobin subunit delta		HBD	3	6
204	P07737; CON__P02584	P07737	Profilin-1		PFN1	2	6
205	P29762	P29762	Cellular retinoic acid-binding protein 1		CRABP1	1	6
206	P00915	P00915	Carbonic anhydrase 1		CA1	1	6
207	Q01518; P40123	Q01518	Adenylyl cyclase-associated protein 1		CAP1	2	6
208	P50395	P50395	Rab GDP dissociation inhibitor beta		GDI2	1	6
209	O60664	O60664	Perilipin-3		PLIN3	1	6
210	Q32P51; P09651	Q32P51; P09651	Heterogeneous nuclear ribonucleoprotein A1-like 2		HNRNPA1L2; HNRNPA1	2	6
211	P29692	P29692	Elongation factor 1-delta		EEF1D	1	6
212	P11047	P11047	Laminin subunit gamma-1		LAMC1	1	5
213	Q14112	Q14112	Nidogen-2		NID2	1	5
214	Q2UY09	Q2UY09	Collagen alpha-1(XXVIII) chain		COL28A1	1	5
215	Q9BXX0	Q9BXX0	EMILIN-2		EMILIN2	1	5
216	P13639	P13639	Elongation factor 2		EEF2	1	5
217	Q96QK1	Q96QK1	Vacuolar protein sorting-associated protein 35		VPS35	1	5
218	P07384	P07384	Calpain-1 catalytic subunit		CAPN1	1	5
219	Q92945	Q92945	Far upstream element-binding protein 2		KHSRP	1	5
220	Q16822	Q16822	Phosphoenolpyruvate carboxykinase [GTP], mitochondrial		PCK2	1	5
221	P12956	P12956	X-ray repair cross-complementing protein 6		XRCC6	1	5
222	P04843	P04843	Dolichyl-diphosphooligosaccharide--protein glycosyltransferase subunit 1		RPN1	1	5
223	Q96HC4	Q96HC4	PDZ and LIM domain protein 5		PDLIM5	1	5
224	Q9UHD8	Q9UHD8	Septin-9		2009-09-01	1	5
225	Q96PD5; CON__ENSEMBL: ENSBTAP00000016285	Q96PD5	N-acetylmuramoyl-L-alanine amidase		PGLYRP2	2	5
226	P50990	P50990	T-complex protein 1 subunit theta		CCT8	1	5
227	P40227; Q92526	P40227	T-complex protein 1 subunit zeta		CCT6A	2	5
228	P05186	P05186	Alkaline phosphatase, tissue-nonspecific isozyme		ALPL	1	5
229	P47895	P47895	Aldehyde dehydrogenase family 1 member A3		ALDH1A3	1	5
230	P20073	P20073	Annexin A7		ANXA7	1	5
231	P13489	P13489	Ribonuclease inhibitor		RNH1	1	5
232	P31150	P31150	Rab GDP dissociation inhibitor alpha		GDI1	1	5
233	P26641	P26641	Elongation factor 1-gamma		EEF1G	1	5
234	P23526	P23526	Adenosylhomocysteinase		AHCY	1	5
235	Q13838; O00148	Q13838; O00148	Spliceosome RNA helicase DDX39B		DDX39B; DDX39A	2	5
236	P36578	P36578	60S ribosomal protein L4		RPL4	1	5
237	P09543	P09543	2,3-cyclic-nucleotide 3-phosphodiesterase		CNP	1	5
238	P61158	P61158	Actin-related protein 3		ACTR3	1	5
239	P50454	P50454	Serpin H1		SERPINH1	1	5
240	P07339	P07339	Cathepsin D		CTSD	1	5
241	P08185	P08185	Corticosteroid-binding globulin		SERPINA6	1	5
242	Q99536	Q99536	Synaptic vesicle membrane protein VAT-1 homolog		VAT1	1	5
243	P12277	P12277	Creatine kinase B-type		CKB	1	5
244	P02765	P02765	Alpha-2-HS-glycoprotein		AHSG	1	5
245	P16403	P16403	Histone H1		HIST1H1C	2	5
246	P02750	P02750	Leucine-rich alpha-2-glycoprotein		LRG1	1	5
247	P62879; Q9HAV0	P62879; Q9HAV0	Guanine nucleotide-binding protein G(I)/G(S)/G(T) subunit beta-2		GNB2; GNB4	2	5
248	Q15293	Q15293	Reticulocalbin-1		RCN1	1	5
249	P01859	P01859	Ig gamma-2 chain C region		IGHG2	1	5
250	P14550	P14550	Alcohol dehydrogenase [NADP (+)]		AKR1A1	1	5
251	P63244	P63244	Guanine nucleotide-binding protein subunit beta-2-like 1		GNB2L1	1	5
252	P05388; Q8NHW5	P05388; Q8NHW5	60S acidic ribosomal protein P0		RPLP0; RPLP0P6	2	5
253	P00387	P00387	NADH-cytochrome b5 reductase 3		CYB5R3	1	5
254	P45880	P45880	Voltage-dependent anion-selective channel protein 2		VDAC2	1	5
255	O95865	O95865	N(G), N(G)-dimethylarginine dimethylaminohydrolase 2		DDAH2	1	5
256	Q13162	Q13162	Peroxiredoxin-4		PRDX4	1	5
257	P04632; Q96L46	P04632	Calpain small subunit 1		CAPNS1	2	5
258	Q99714	Q99714	3-hydroxyacyl-CoA dehydrogenase type-2		HSD17B10	1	5
259	P62258	P62258	14-3-3 protein epsilon		YWHAE	1	5
260	P27348; Q04917; P61981; P31947	P27348	14-3-3 protein theta		YWHAQ	4	5
261	P23396	P23396	40S ribosomal protein S3		RPS3	1	5
262	P28066	P28066	Proteasome subunit alpha type-5		PSMA5	1	5
263	Q15907; P62491	Q15907; P62491	Ras-related protein Rab-11B		RAB11B; RAB11A	2	5
264	P62826	P62826	GTP-binding nuclear protein Ran		RAN	1	5
265	P04792	P04792	Heat shock protein beta-1		HSPB1	1	5
266	P52565	P52565	Rho GDP-dissociation inhibitor 1		ARHGDIA	1	5
267	Q07507	Q07507	Dermatopontin		DPT	1	5
268	P32119	P32119	Peroxiredoxin-2		PRDX2	1	5
269	O00264	O00264	Membrane-associated progesterone receptor component 1		PGRMC1	1	5
270	Q99497	Q99497	Protein deglycase DJ-1		PARK7	1	5
271	P69905	P69905	Hemoglobin subunit alpha		HBA1	1	5
272	P10599	P10599	Thioredoxin		TXN	1	5
273	P07108	P07108	Acyl-CoA-binding protein		DBI	1	5
274	Q9Y2J2	Q9Y2J2	Band 4.1-like protein 3		EPB41L3		5
275	P07195	P07195	L-lactate dehydrogenase B chain		LDHB	1	5
276	P04004; CON__Q3ZBS7	P04004	Vitronectin		VTN	2	5
277	P35611; P35612	P35611	Alpha-adducin		ADD1	2	5
278	P00390	P00390	Glutathione reductase, mitochondrial		GSR	1	5
279	P00367; P49448	P00367; P49448	Glutamate dehydrogenase 1, mitochondrial		GLUD1; GLUD2	2	5
280	Q15019	Q15019	Septin-2		2002-09-01	1	5
281	P07437; CON__ENSEMBL: ENSBTAP00000025008; Q9H4B7	P07437	Tubulin beta chain		TUBB	3	4
282	O15230	O15230	Laminin subunit alpha-5		LAMA5	1	4
283	Q14980	Q14980	Nuclear mitotic apparatus protein 1		NUMA1	1	4
284	P35749	P35749	Myosin-11		MYH11	1	4
285	Q14203	Q14203	Dynactin subunit 1		DCTN1	1	4
286	Q86VP6	Q86VP6	Cullin-associated NEDD8-dissociated protein 1		CAND1	1	4
287	Q9NQC3	Q9NQC3	Reticulon-4		RTN4	1	4
288	P12036	P12036	Neurofilament heavy polypeptide		NEFH	1	4
289	Q9HC35	Q9HC35	Echinoderm microtubule-associated protein-like 4		EML4	1	4
290	P02730	P02730	Band 3 anion transport protein		SLC4A1	1	4
291	Q00839	Q00839	Heterogeneous nuclear ribonucleoprotein U		HNRNPU	1	4
292	P40939	P40939	Trifunctional enzyme subunit alpha, mitochondrial		HADHA	1	4
293	Q92841; P17844	Q92841	Probable ATP-dependent RNA helicase DDX17		DDX17	2	4
294	P08238; Q58FF7	P08238	Heat shock protein HSP 90-beta		HSP90AB1	2	4
295	P17655	P17655	Calpain-2 catalytic subunit		CAPN2	1	4
296	P29401	P29401	Transketolase		TKT	1	4
297	O75367	O75367	Core histone macro-H2A		H2AFY	1	4
298	P09960	P09960	Leukotriene A-4 hydrolase		LTA4H	1	4
299	P04003	P04003	C4b-binding protein alpha chain		C4BPA	1	4
300	P27824	P27824	Calnexin		CANX	1	4
301	P30153	P30153	Serine/threonine-protein phosphatase 2A 65 kDa regulatory subunit A alpha isoform		PPP2R1A	1	4
302	P20700	P20700	Lamin-B1		LMNB1	1	4
303	P26038	P26038	Moesin		MSN	1	4
304	P21589	P21589	5-nucleotidase		NT5E	1	4
305	O14773	O14773	Tripeptidyl-peptidase 1		TPP1	1	4
306	P06744; CON__Q3ZBD7	P06744	Glucose-6-phosphate isomerase		GPI	2	4
307	P50991	P50991	T-complex protein 1 subunit delta		CCT4	1	4
308	P11413	P11413	Glucose-6-phosphate 1-dehydrogenase		G6PD	1	4
309	Q9UHG3	Q9UHG3	Prenylcysteine oxidase 1		PCYOX1	1	4
310	P05546	P05546	Heparin cofactor 2		SERPIND1	1	4
311	P08697; CON__P28800	P08697	Alpha-2-antiplasmin		SERPINF2	2	4
312	P51608	P51608	Methyl-CpG-binding protein 2		MECP2	1	4
313	Q02818	Q02818	Nucleobindin-1		NUCB1	1	4
314	P39656	P39656	Dolichyl-diphosphooligosaccharide--protein glycosyltransferase 48 kDa subunit		DDOST	1	4
315	P01871; P04220	P01871; P04220	Ig mu chain C region		IGHM	2	4
316	P09104	P09104	Gamma-enolase		ENO2	1	4
317	P00505	P00505	Aspartate aminotransferase, mitochondrial		GOT2	1	4
318	P29622	P29622	Kallistatin		SERPINA4	1	4
319	O00231	O00231	26S proteasome non-ATPase regulatory subunit 11		PSMD11	1	4
320	Q99983	Q99983	Osteomodulin		OMD	1	4
321	P05543; CON__Q9TT36	P05543; CON__Q9TT36	Thyroxine-binding globulin		SERPINA7	2	4
322	Q9BS26	Q9BS26	Endoplasmic reticulum resident protein 44		ERP44	1	4
323	P05154	P05154	Plasma serine protease inhibitor		SERPINA5	1	4
324	P10644	P10644	cAMP-dependent protein kinase type I-alpha regulatory subunit		PRKAR1A	1	4
325	P51991	P51991	Heterogeneous nuclear ribonucleoprotein A3		HNRNPA3	1	4
326	P11766	P11766	Alcohol dehydrogenase class-3		ADH5	1	4
327	Q9UNZ2	Q9UNZ2	NSFL1 cofactor p47		NSFL1C	1	4
328	P11177	P11177	Pyruvate dehydrogenase E1 component subunit beta, mitochondrial		PDHB	1	4
329	P27169	P27169	Serum paraoxonase/arylesterase 1		PON1	1	4
330	P37837	P37837	Transaldolase		TALDO1	1	4
331	Q08257	Q08257	Quinone oxidoreductase		CRYZ	1	4
332	P68371; P04350; A6NNZ2	P68371; P04350	Tubulin beta-4B chain		TUBB4B; TUBB4A	3	4
333	O43852	O43852	Calumenin		CALU	1	4
334	Q99623	Q99623	Prohibitin-2		PHB2	1	4
335	P12236; P12235; P05141; Q9H0C2	P12236; P12235; P05141	ADP/ATP translocase 3		SLC25A6; SLC25A4; SLC25A5	4	4
336	P30048	P30048	Thioredoxin-dependent peroxide reductase, mitochondrial		PRDX3	1	4
337	O14818; Q8TAA3	O14818; Q8TAA3	Proteasome subunit alpha type-7		PSMA7; PSMA8	2	4
338	P67936	P67936	Tropomyosin alpha-4 chain		TPM4	1	4
339	P60900	P60900	Proteasome subunit alpha type-6		PSMA6	1	4
340	P63104	P63104	14-3-3 protein zeta/delta		YWHAZ	1	4
341	O00299	O00299	Chloride intracellular channel protein 1		CLIC1	1	4
342	O15173	O15173	Membrane-associated progesterone receptor component 2		PGRMC2	1	4
343	P28161	P28161	Glutathione S-transferase Mu 2		GSTM2	1	4
344	P23284	P23284	Peptidyl-prolyl cis-trans isomerase B		PPIB	1	4
345	P09429; B2RPK0; P26583	P09429; B2RPK0	High mobility group protein B1		HMGB1; HMGB1P1	3	4
346	P62241	P62241	40S ribosomal protein S8		RPS8	1	4
347	P05452; CON__Q2KIS7	P05452; CON__Q2KIS7	Tetranectin		CLEC3B	2	4
348	P02753	P02753	Retinol-binding protein 4		RBP4	1	4
349	P19652	P19652	Alpha-1-acid glycoprotein 2		ORM2	1	4
350	Q13938	Q13938	Calcyphosin		CAPS	1	4
351	Q04760	Q04760	Lactoylglutathione lyase		GLO1	1	4
352	P62834; P61224; A6NIZ1	P62834; P61224; A6NIZ1	Ras-related protein Rap-1A		RAP1A; RAP1B	3	4
353	P02794	P02794	Ferritin heavy chain		FTH1	1	4
354	P02792	P02792	Ferritin light chain		FTL	1	4
355	P02511	P02511	Alpha-crystallin B chain		CRYAB	1	4
356	P59998	P59998	Actin-related protein 2/3 complex subunit 4		ARPC4	1	4
357	P23528	P23528	Cofilin-1		CFL1	1	4
358	P00441	P00441	Superoxide dismutase [Cu-Zn]		SOD1	1	4
359	P22392; P15531; O60361	P22392; P15531; O60361	Nucleoside diphosphate kinase B		NME2; NME1; NME2P1	3	4
360	P62277	P62277	40S ribosomal protein S13		RPS13	1	4
361	P62249	P62249	40S ribosomal protein S16		RPS16	1	4
362	P09455	P09455	Retinol-binding protein 1		RBP1	1	4
363	Q15121	Q15121	Astrocytic phosphoprotein PEA-15		PEA15	1	4
364	P01625; P06312; P06313; P06314; P83593	P01625; P06312; P06313; P06314	Ig kappa chain V-IV region Len		IGKV4-1	5	4
365	O75368	O75368	SH3 domain-binding glutamic acid-rich-like protein		SH3BGRL	1	4
366	P61604	P61604	10 kDa heat shock protein, mitochondrial		HSPE1	1	4
367	P02656	P02656	Apolipoprotein C-III		APOC3	1	4
368	P12429	P12429	Annexin A3		ANXA3	1	4
369	P47756	P47756	F-actin-capping protein subunit beta		CAPZB	1	4
370	P04275	P04275	von Willebrand factor, von Willebrand antigen 2		VWF	1	3
371	P02549	P02549	Spectrin alpha chain, erythrocytic 1		SPTA1	1	3
372	O00468	O00468	Agrin		AGRN	1	3
373	P16144	P16144	Integrin beta-4		ITGB4	1	3
374	Q07157	Q07157	Tight junction protein ZO-1		TJP1	1	3
375	Q9HBL0; Q63HR2; Q68CZ2	Q9HBL0	Tensin-1		TNS1	3	3
376	P08572	P08572	Collagen alpha-2(IV) chain		COL4A2	1	3
377	P12821	P12821	Angiotensin-converting enzyme		ACE	1	3
378	Q9BSJ8	Q9BSJ8	Extended synaptotagmin-1		ESYT1	1	3
379	O94875	O94875	Serbin and SH3 domain-containing protein 2		SORBS2	1	3
380	Q9UPQ0	Q9UPQ0	LIM and calponin homology domains-containing protein 1		LIMCH1	1	3
381	Q96P44	Q96P44	Collagen alpha-1(XXI) chain		COL21A1	1	3
382	P21399	P21399	Cytoplasmic aconitate hydratase		ACO1	1	3
383	P45974	P45974	Ubiquitin carboxyl-Terminal hydrolase 5		USP5	1	3
384	P10643; CON__Q29RQ1	P10643	Complement component C7		C7	2	3
385	Q13263	Q13263	Transcription intermediary factor 1-beta		TRIM28	1	3
386	Q16891	Q16891	MICOS complex subunit MIC60		IMMT	1	3
387	P42224	P42224	Signal transducer and activator of transcription 1-alpha/beta		STAT1	1	3
388	P52272	P52272	Heterogeneous nuclear ribonucleoprotein M		HNRNPM	1	3
389	P23246	P23246	Splicing factor, proline- and glutamine-rich		SFPQ	1	3
390	Q9UEY8	Q9UEY8	Gamma-adducin		ADD3	1	3
391	P00736	P00736	Complement C1r subcomponent		C1R	1	3
392	P23142; CON__ENSEMBL: ENSBTAP00000016046	P23142	Fibulin-1		FBLN1	2	3
393	P09871	P09871	Complement C1s subcomponent		C1S	1	3
394	P21980	P21980	Protein-glutamine gamma-glutamyltransferase 2		TGM2	1	3
395	O43301	O43301	Heat shock 70 kDa protein 12A		HSPA12A	1	3
396	P20591; P20592	P20591; P20592	Interferon-induced GTP-binding protein Mx1		MX1; MX2	2	3
397	Q16643	Q16643	Drebrin		DBN1	1	3
398	P13667	P13667	Protein disulfide-isomerase A4		PDIA4	1	3
399	P35858	P35858	Insulin-like growth factor-binding protein complex acid labile subunit		IGFALS	1	3
400	P35241	P35241	Radixin		RDX	1	3
401	Q5SSJ5	Q5SSJ5	Heterochromatin protein 1-binding protein 3		HP1BP3	1	3
402	Q14247	Q14247	Src substrate cortactin		CTTN	1	3
403	P48643	P48643	T-complex protein 1 subunit epsilon		CCT5	1	3
404	Q9H223	Q9H223	EH domain-containing protein 4		EHD4	1	3
405	Q99829	Q99829	Copine-1		CPNE1	1	3
406	O43175	O43175	D-3-phosphoglycerate dehydrogenase		PHGDH	1	3
407	P07602	P07602	Prosaposin		PSAP	1	3
408	Q08209; P16298; P48454	Q08209; P16298	Serine/threonine-protein phosphatase 2B catalytic subunit alpha isoform		PPP3CA; PPP3CB	3	3
409	O60749; Q13596	O60749; Q13596	Sorting nexin-2		SNX2; SNX1	2	3
410	P50995	P50995	Annexin A11		ANXA11	1	3
411	O60701	O60701	UDP-glucose 6-dehydrogenase		UGDH	1	3
412	P19971	P19971	Thymidine phosphorylase		TYMP	1	3
413	Q14108	Q14108	Lysosome membrane protein 2		SCARB2	1	3
414	CON__P02533; P02533; CON__Q6IFX2; CON__P19012; P19012; CON__Q61782; CON__P08727; CON__P19001; CON__Q04695; CON__Q9QWL7; CON__A2A4G1; P08727; Q04695	CON__P02533; P02533; CON__Q6IFX2	Keratin, type I cytoskeletal 14		KRT14	13	3
415	Q9Y230	Q9Y230	RuvB-like 2		RUVBL2	1	3
416	P36957	P36957	Dihydrolipoyllysine-residue succinyltransferase component of 2-oxoglutarate dehydrogenase complex, mitochondrial		DLST	1	3
417	P22695	P22695	Cytochrome b-c1 complex subunit 2, mitochondrial		UQCRC2	1	3
418	P68366	P68366	Tubulin alpha-4A chain		TUBA4A	1	3
419	Q9NVA2; Q14141; Q92599	Q9NVA2; Q14141	Septin-11		SEPT11; SEPT6	3	3
420	Q09028; Q16576	Q09028; Q16576	Histone-binding protein RBBP4		RBBP4; RBBP7	2	3
421	P17174	P17174	Aspartate aminotransferase, cytoplasmic		GOT1	1	3
422	P13473	P13473	Lysosome-associated membrane glycoprotein 2		LAMP2	1	3
423	P05455	P05455	Lupus La protein		SSB	1	3
424	P13861	P13861	cAMP-dependent protein kinase type II-alpha regulatory subunit		PRKAR2A	1	3
425	P55209	P55209	Nucleosome assembly protein 1-like 1		NAP1L1	1	3
426	P01860	P01860	Ig gamma-3 chain C region		IGHG3	1	3
427	P61163; P42025	P61163	Alpha-centractin		ACTR1A	2	3
428	Q9UN36	Q9UN36	Protein NDRG2		NDRG2	1	3
429	O43488; Q8NHP1	O43488	Aflatoxin B1 aldehyde reductase member 2		AKR7A2	2	3
430	Q14103	Q14103	Heterogeneous nuclear ribonucleoprotein D0		HNRNPD	1	3
431	Q9UBP4	Q9UBP4	Dickkopf-related protein 3		DKK3	1	3
432	P07858	P07858	Cathepsin B		CTSB	1	3
433	P29966	P29966	Myristoylated alanine-rich C-kinase substrate		MARCKS	1	3
434	P13716	P13716	Delta-aminolevulinic acid dehydratase		ALAD	1	3
435	P62140; P36873; P62136	P62140	Serine/threonine-protein phosphatase PP1-beta catalytic subunit		PPP1CB	3	3
436	Q13642	Q13642	Four and a half LIM domains protein 1		FHL1	1	3
437	P02649	P02649	Apolipoprotein E		APOE	1	3
438	P07910; O60812; B2RXH8	P07910	Heterogeneous nuclear ribonucleoproteins C1/C2		HNRNPC	3	3
439	O15144	O15144	Actin-related protein 2/3 complex subunit 2		ARPC2	1	3
440	Q01105; P0DME0	Q01105; P0DME0	Protein SET		SET; SETSIP	2	3
441	Q92629	Q92629	Delta-sarcoglycan		SGCD	1	3
442	Q8NCW5	Q8NCW5	NAD(P)H-hydrate epimerase		APOA1BP	1	3
443	P47755	P47755	F-actin-capping protein subunit alpha-2		CAPZA2	1	3
444	Q4V9L6	Q4V9L6	Transmembrane protein 119		TMEM119	1	3
445	P10768	P10768	S-formylglutathione hydrolase		ESD	1	3
446	P54709	P54709	Sodium/potassium-transporting ATPase subunit beta-3		ATP1B3	1	3
447	P16152	P16152	Carbonyl reductase [NADPH] 1		CBR1	1	3
448	P29218	P29218	Inositol monophosphatase 1		IMPA1	1	3
449	P30040	P30040	Endoplasmic reticulum resident protein 29		ERP29	1	3
450	P00918	P00918	Carbonic anhydrase 2		CA2	1	3
451	P38117	P38117	Electron transfer flavoprotein subunit beta		ETFB	1	3
452	P25788	P25788	Proteasome subunit alpha type-3		PSMA3	1	3
453	Q9Y224	Q9Y224	UPF0568 protein C14orf166		C14orf166	1	3
454	P78417	P78417	Glutathione S-transferase omega-1		GSTO1	1	3
455	P20618	P20618	Proteasome subunit beta type-1		PSMB1	1	3
456	Q8IZP2; P50502; Q8NFI4	Q8IZP2; P50502; Q8NFI4	Putative protein FAM10A4		ST13P4; ST13; ST13P5	3	3
457	P22061	P22061	Protein-L-isoaspartate(D-aspartate) O-methyltransferase		PCMT1	1	3
458	P02743	P02743	Serum amyloid P-component		APCS	1	3
459	P09936	P09936	Ubiquitin carboxyl-terminal hydrolase isozyme L1		UCHL1	1	3
460	P61019; Q8WUD1	P61019; Q8WUD1	Ras-related protein Rab-2A		RAB2A; RAB2B	2	3
461	P26373	P26373	60S ribosomal protein L13		RPL13	1	3
462	Q96IU4	Q96IU4	Alpha/beta hydrolase domain-containing protein 14B		ABHD14B	1	3
463	P30043	P30043	Flavin reductase (NADPH)		BLVRB	1	3
464	Q9Y5Z4	Q9Y5Z4	Heme-binding protein 2		HEBP2	1	3
465	P00568; Q9Y6K8	P00568	Adenylate kinase isoenzyme 1		AK1	2	3
466	P63000; P60763; P15153	P63000; P60763; P15153	Ras-related C3 botulinum toxin substrate 1		RAC1; RAC3; RAC2	3	3
467	P60953	P60953	Cell division control protein 42 homolog		CDC42	1	3
468	P05090	P05090	Apolipoprotein D		APOD	1	3
469	Q07020	Q07020	60S ribosomal protein L18		RPL18	1	3
470	O75935	O75935	Dynactin subunit 3		DCTN3	1	3
471	P18621	P18621	60S ribosomal protein L17		RPL17	1	3
472	P07741	P07741	Adenine phosphoribosyltransferase		APRT	1	3
473	O15145	O15145	Actin-related protein 2/3 complex subunit 3		ARPC3	1	3
474	O43598	O43598	2-deoxynucleoside 5-phosphate N-hydrolase 1		DNPH1	1	3
475	Q14011	Q14011	Cold-inducible RNA-binding protein		CIRBP	1	3
476	P21246	P21246	Pleiotrophin		PTN	1	3
477	Q9Y281	Q9Y281	Cofilin-2		CFL2	1	3
478	P60981	P60981	Destrin		DSTN	1	3
479	P30050	P30050	60S ribosomal protein L12		RPL12	1	3
480	P63208	P63208	S-phase kinase-associated protein 1		SKP1	1	3
481	P69892; P69891	P69892; P69891	Hemoglobin subunit gamma-2		HBG2; HBG1	2	3
482	P84243; Q71DI3; Q16695; P68431; Q6NXT2	P84243; Q71DI3; Q16695; P68431	Histone H3.3		H3F3A; HIST2H3A; HIST3H3; HIST1H3A	5	3
483	P25398	P25398	40S ribosomal protein S12		RPS12	1	3
484	Q93077; Q7L7L0; P04908; Q99878; Q96KK5; Q9BTM1; Q16777; Q6FI13; P20671; P0C0S8; Q96QV6; P16104	Q93077; Q7L7L0; P04908; Q99878; Q96KK5; Q9BTM1; Q16777; Q6FI13; P20671; P0C0S8; Q96QV6; P16104	Histone H2A type 1-C		HIST1H2AC; HIST3H2A; HIST1H2AB; HIST1H2AJ; HIST1H2AH; H2AFJ; HIST2H2AC; HIST2H2AA3; HIST1H2AD; HIST1H2AG; HIST1H2AA; H2AFX	12	3
485	P13987	P13987	CD59 glycoprotein		CD59	1	3
486	P61970	P61970	Nuclear transport factor 2		NUTF2	1	3
487	P30046; A6NHG4	P30046; A6NHG4	D-dopachrome decarboxylase		DDT; DDTL	2	3
488	Q15370	Q15370	Transcription elongation factor B polypeptide 2		TCEB2	1	3
489	P01781; P01782	P01781	Ig heavy chain V-III region GAL			2	3
490	P05387	P05387	60S acidic ribosomal protein P2		RPLP2	1	3
491	P01623; P01620; P04206; P01622; P18136; P18135	P01623; P01620; P04206; P01622; P18136; P18135	Ig kappa chain V-III region WOL			6	3
492	P04080	P04080	Cystatin-B		CSTB	1	3
493	Q9NP97; Q8TF09	Q9NP97; Q8TF09	Dynein light chain roadblock-type 1		DYNLRB1; DYNLRB2	2	3
494	P39060	P39060	Collagen alpha-1(XVIII) chain		COL18A1	1	3
495	P49411	P49411	Elongation factor tu, mitochondrial		TUFM	1	3
496	P38159; Q96E39; O75526; Q8N7X1	P38159; Q96E39	RNA-binding motif protein, X chromosome		RBMX; RBMXL1	4	3
497	O94905; O75477	O94905	Erlin-2		ERLIN2	2	3
498	Q96AY3	Q96AY3	Peptidyl-prolyl cis-trans isomerase FKBP10		FKBP10	1	3
499	O75874	O75874	Isocitrate dehydrogenase [NADP] cytoplasmic		IDH1	1	3
500	P11277	P11277	Spectrin beta chain, erythrocytic		SPTB	1	3
501	P53621	P53621	Coatomer subunit alpha		COPA	1	3
502	O75746; Q9UJS0	O75746	Calcium-binding mitochondrial carrier protein Aralar1		SLC25A12	2	3
503	O75131; Q96FN4; Q8IYJ1; Q96A23; O95741; Q86YQ8; Q9HCH3; Q9UBL6	O75131	Copine-3		CPNE3	8	3
504	P06753	P06753	Tropomyosin alpha-3 chain		TPM3	1	3
505	O14737	O14737	Programmed cell death protein 5		PDCD5	1	2
506	REV__O14686	REV__O14686				1	2
507	Q9UIJ7	Q9UIJ7	GTP: AMP phosphotransferase AK3, mitochondrial		AK3	1	2
508	P22105; Q16473	P22105; Q16473	Tenascin-X		TNXB; TNXA	2	2
509	Q86UP3	Q86UP3	Zinc finger homeobox protein 4		ZFHX4	1	2
510	P46939	P46939	Utrophin		UTRN	1	2
511	Q9Y4G6	Q9Y4G6	Talin-2		TLN2	1	2
512	P16112	P16112	Aggrecan core protein		ACAN	1	2
513	Q6P2Q9	Q6P2Q9	Pre-mRNA-processing-splicing factor 8		PRPF8	1	2
514	E9PAV3; Q13765	E9PAV3; Q13765	Nascent polypeptide-associated complex subunit alpha, muscle-specific form		NACA	2	2
515	Q15746	Q15746	Myosin light chain kinase, smooth muscle		MYLK	1	2
516	P23468; Q13332	P23468; Q13332	Receptor-type tyrosine-protein phosphatase delta		PTPRD; PTPRS	2	2
517	Q16363	Q16363	Laminin subunit alpha-4		LAMA4	1	2
518	P0C0L4; CON__ENSEMBL: ENSBTAP00000007350; CON__P01030	P0C0L4	Complement C4-A		C4A	3	2
519	Q14766	Q14766	Latent-transforming growth factor beta-binding protein 1		LTBP1	1	2
520	P01031	P01031	Complement C5		C5	1	2
521	CON__P04258; P02461	CON__P04258; P02461	Collagen alpha-1(III) chain		COL3A1	2	2
522	Q9P2E9	Q9P2E9	Ribosome-binding protein 1		RRBP1	1	2
523	P39059	P39059	Collagen alpha-1(XV) chain		COL15A1	1	2
524	Q86UP2	Q86UP2	Kinectin		KTN1	1	2
525	Q9NZW4	Q9NZW4	Dentin sialophosphoprotein		DSPP	1	2
526	Q9BX66	Q9BX66	Serbin and SH3 domain-containing protein 1		SORBS1	1	2
527	Q27J81	Q27J81	Inverted formin-2		INF2	1	2
528	Q9P2R3	Q9P2R3	Rabankyrin-5		ANKFY1	1	2
529	P23229	P23229	Integrin alpha-6		ITGA6	1	2
530	P09619	P09619	Platelet-derived growth factor receptor beta		PDGFRB	1	2
531	P16615; O14983	P16615; O14983	Sarcoplasmic/endoplasmic reticulum calcium ATPase 2		ATP2A2; ATP2A1	2	2
532	O60716	O60716	Catenin delta-1		CTNND1	1	2
533	P15144	P15144	Aminopeptidase N		ANPEP	1	2
534	Q07075	Q07075	Glutamyl aminopeptidase		ENPEP	1	2
535	O60282; P33176; Q12840	O60282; P33176; Q12840	Kinesin heavy chain isoform 5C		KIF5C; KIF5B; KIF5A	3	2
536	Q9P2S6	Q9P2S6	Ankyrin repeat and MYND domain-containing protein 1		ANKMY1	1	2
537	P11586	P11586	C-1-tetrahydrofolate synthase, cytoplasmic		MTHFD1	1	2
538	P35221	P35221	Catenin alpha-1		CTNNA1	1	2
539	P35606	P35606	Coatomer subunit beta		COPB2	1	2
540	Q14764	Q14764	Major vault protein		MVP	1	2
541	Q06033	Q06033	Inter-alpha-trypsin inhibitor heavy chain H3		ITIH3	1	2
542	P29590	P29590	Protein PML		PML	1	2
543	Q14974	Q14974	Importin subunit beta-1		KPNB1	1	2
544	Q8WUM4	Q8WUM4	Programmed cell death 6-interacting protein		PDCD6IP	1	2
545	P13591	P13591	Neural cell adhesion molecule 1		NCAM1	1	2
546	Q63ZY3	Q63ZY3	KN motif and ankyrin repeat domain-containing protein 2		KANK2	1	2
547	P11216	P11216	Glycogen phosphorylase, brain form		PYGB	1	2
548	P55287	P55287	Cadherin-11		CDH11	1	2
549	P35222	P35222	Catenin beta-1		CTNNB1	1	2
550	P08237	P08237	ATP-dependent 6-phosphofructokinase, muscle type		PFKM	1	2
551	P51178	P51178	1-phosphatidylinositol 4,5-bisphosphate phosphodiesterase delta-1		PLCD1	1	2
552	Q9C040	Q9C040	Tripartite motif-containing protein 2		TRIM2	1	2
553	P08582	P08582	Melanotransferrin		MFI2	1	2
554	Q32P28	Q32P28	Prolyl 3-hydroxylase 1		LEPRE1	1	2
555	P13798	P13798	Acylamino-acid-releasing enzyme		APEH	1	2
556	P48147	P48147	Prolyl endopeptidase		PREP	1	2
557	P20810	P20810	Calpastatin		CAST	1	2
558	P25067	P25067	Collagen alpha-2(VIII) chain		COL8A2	1	2
559	Q96AC1	Q96AC1	Fermitin family homolog 2		FERMT2	1	2
560	P31040	P31040	Succinate dehydrogenase [ubiquinone] flavoprotein subunit, mitochondrial		SDHA	1	2
561	Q9H4A4	Q9H4A4	Aminopeptidase B		RNPEP	1	2
562	O95834	O95834	Echinoderm microtubule-associated protein-like 2		EML2	1	2
563	O43390	O43390	Heterogeneous nuclear ribonucleoprotein R		HNRNPR	1	2
564	P04844	P04844	Dolichyl-diphosphooligosaccharide--protein glycosyltransferase subunit 2		RPN2	1	2
565	P50895	P50895	Basal cell adhesion molecule		BCAM	1	2
566	Q9Y3Z3	Q9Y3Z3	Deoxynucleoside triphosphate triphosphohydrolase SAMHD1		SAMHD1	1	2
567	CON__P13647; P13647	CON__P13647; P13647	Keratin, type II cytoskeletal 5		KRT5	2	2
568	Q14699	Q14699	Raftlin		RFTN1	1	2
569	Q9NPH2	Q9NPH2	Inositol-3-phosphate synthase 1		ISYNA1	1	2
570	P17987	P17987	T-complex protein 1 subunit alpha		TCP1	1	2
571	Q99832	Q99832	T-complex protein 1 subunit eta		CCT7	1	2
572	P31948	P31948	Stress-induced-phosphoprotein 1		STIP1	1	2
573	Q16678	Q16678	Cytochrome P450 1B1		CYP1B1	1	2
574	Q16610	Q16610	Extracellular matrix protein 1		ECM1	1	2
575	P26599	P26599	Polypyrimidine tract-binding protein 1		PTBP1	1	2
576	O43865; Q96HN2	O43865; Q96HN2	Putative adenosylhomocysteinase 2		AHCYL1; AHCYL2	2	2
577	P35637; Q92804	P35637; Q92804	RNA-binding protein FUS		FUS; TAF15	2	2
578	Q8IZ40	Q8IZ40	REST corepressor 2		RCOR2	1	2
579	O43172	O43172	U4/U6 small nuclear ribonucleoprotein Prp4		PRPF4	1	2
580	P48444	P48444	Coatomer subunit delta		ARCN1	1	2
581	P21281	P21281	V-type proton ATPase subunit B, brain isoform		ATP6V1B2	1	2
582	P07954	P07954	Fumarate hydratase, mitochondrial		FH	1	2
583	Q9Y285	Q9Y285	Phenylalanine--tRNA ligase alpha subunit		FARSA	1	2
584	Q96JB5	Q96JB5	CDK5 regulatory subunit-associated protein 3		CDK5RAP3	1	2
585	Q16401	Q16401	26S proteasome non-ATPase regulatory subunit 5		PSMD5	1	2
586	Q8NC56	Q8NC56	LEM domain-containing protein 2		LEMD2	1	2
587	P14868	P14868	Aspartate--tRNA ligase, cytoplasmic		DARS	1	2
588	P54578	P54578	Ubiquitin carboxyl-Terminal hydrolase 14		USP14	1	2
589	Q12805	Q12805	EGF-containing fibulin-like extracellular matrix protein 1		EFEMP1	1	2
590	P12955	P12955	Xaa-Pro dipeptidase		PEPD	1	2
591	P52209	P52209	6-phosphogluconate dehydrogenase, decarboxylating		PGD	1	2
592	P18428	P18428	Lipopolysaccharide-binding protein		LBP	1	2
593	P48637	P48637	Glutathione synthetase		GSS	1	2
594	P55084	P55084	Trifunctional enzyme subunit beta, mitochondrial		HADHB	1	2
595	CON__P08779; P08779	CON__P08779; P08779	Keratin, type I cytoskeletal 16		KRT16	2	2
596	Q9GZM7	Q9GZM7	Tubulointerstitial nephritis antigen-like		TINAGL1	1	2
597	P00740	P00740	Coagulation factor IX		F9	1	2
598	Q9NR12	Q9NR12	PDZ and LIM domain protein 7		PDLIM7	1	2
599	P31943; P52597; P55795	P31943; P52597; P55795	Heterogeneous nuclear ribonucleoprotein H		HNRNPH1; HNRNPF; HNRNPH2	3	2
600	O95967	O95967	EGF-containing fibulin-like extracellular matrix protein 2		EFEMP2	1	2
601	Q8NBS9	Q8NBS9	Thioredoxin domain-containing protein 5		TXNDC5	1	2
602	Q9UJU6	Q9UJU6	Drebrin-like protein		DBNL	1	2
603	Q96FV2	Q96FV2	Secernin-2		SCRN2	1	2
604	Q96IY4	Q96IY4	Carboxypeptidase B2		CPB2	1	2
605	Q9BY77	Q9BY77	Polymerase delta-interacting protein 3		POLDIP3	1	2
606	P11310	P11310	Medium-chain specific acyl-CoA dehydrogenase, mitochondrial		ACADM	1	2
607	P43686	P43686	26S protease regulatory subunit 6B		PSMC4	1	2
608	P43034	P43034	Platelet-activating factor acetylhydrolase IB subunit alpha		PAFAH1B1	1	2
609	P54727	P54727	UV excision repair protein RAD23 homolog B		RAD23B	1	2
610	Q14240	Q14240	Eukaryotic initiation factor 4A-II		EIF4A2	1	2
611	P04278	P04278	Sex hormone-binding globulin		SHBG	1	2
612	Q92734	Q92734	Protein TFG		TFG	1	2
613	Q9BTV4	Q9BTV4	Transmembrane protein 43		TMEM43	1	2
614	O43813	O43813	LanC-like protein 1		LANCL1	1	2
615	Q9Y639	Q9Y639	Neuroplastin		NPTN	1	2
616	P42765	P42765	3-ketoacyl-CoA thiolase, mitochondrial		ACAA2	1	2
617	Q13510	Q13510	Acid ceramidase		ASAH1	1	2
618	Q92597	Q92597	Protein NDRG1		NDRG1	1	2
619	Q9UQ80	Q9UQ80	Proliferation-associated protein 2G4		PA2G4	1	2
620	P63092; Q5JWF2	P63092; Q5JWF2	Guanine nucleotide-binding protein G(s) subunit alpha isoforms short		GNAS	2	2
621	P61160	P61160	Actin-related protein 2		ACTR2	1	2
622	P08559	P08559	Pyruvate dehydrogenase E1 component subunit alpha, somatic Form, mitochondrial		PDHA1	1	2
623	Q6NZI2	Q6NZI2	Polymerase I and transcript release factor		PTRF	1	2
624	Q12905	Q12905	Interleukin enhancer-binding factor 2		ILF2	1	2
625	Q9UGM5	Q9UGM5	Fetuin-B		FETUB	1	2
626	P30740; P50452; O75830	P30740	Leukocyte elastase inhibitor		SERPINB1	3	2
627	P55036	P55036	26S proteasome non-ATPase regulatory subunit 4		PSMD4	1	2
628	P08571	P08571	Monocyte differentiation antigen CD14		CD14	1	2
629	P54725	P54725	UV excision repair protein RAD23 homolog A		RAD23A	1	2
630	Q00325	Q00325	Phosphate carrier protein, mitochondrial		SLC25A3	1	2
631	P28482	P28482	Mitogen-activated protein kinase 1		MAPK1	1	2
632	Q15257	Q15257	Serine/threonine-protein phosphatase 2A activator		PPP2R4	1	2
633	Q15365	Q15365	Poly(rC)-binding protein 1		PCBP1	1	2
634	Q9UJZ1	Q9UJZ1	Stomatin-like protein 2, mitochondrial		STOML2	1	2
635	P01876	P01876	Ig alpha-1 chain C region		IGHA1	1	2
636	O43681	O43681	ATPase ASNA1		ASNA1	1	2
637	P31942	P31942	Heterogeneous nuclear ribonucleoprotein H3		HNRNPH3	1	2
638	P62873	P62873	Guanine nucleotide-binding protein G(I)/G(S)/G(T) subunit beta-1		GNB1	1	2
639	P31937	P31937	3-hydroxyisobutyrate dehydrogenase, mitochondrial		HIBADH	1	2
640	Q16698	Q16698	2,4-dienoyl-CoA reductase, mitochondrial		DECR1	1	2
641	Q9H2U2	Q9H2U2	Inorganic pyrophosphatase 2, mitochondrial		PPA2	1	2
642	Q13011	Q13011	Delta (3,5) -Delta (2,4) -dienoyl-CoA isomerase, mitochondrial		ECH1	1	2
643	P01861	P01861	Ig gamma-4 chain C region		IGHG4	1	2
644	Q15717	Q15717	ELAV-like protein 1		ELAVL1	1	2
645	Q9Y240	Q9Y240	C-type lectin domain family 11 member A		CLEC11A	1	2
646	Q00577	Q00577	Transcriptional activator protein Pur-alpha		PURA	1	2
647	Q10588	Q10588	ADP-ribosyl cyclase/cyclic ADP-ribose hydrolase 2		BST1	1	2
648	P60891; P21108; P11908	P60891; P21108; P11908	Ribose-phosphate pyrophosphokinase 1		PRPS1; PRPS1L1; PRPS2	3	2
649	P15121	P15121	Aldose reductase		AKR1B1	1	2
650	Q9HC38	Q9HC38	Glyoxalase domain-containing protein 4		GLOD4	1	2
651	Q99747	Q99747	Gamma-soluble NSF attachment protein		NAPG	1	2
652	Q99439	Q99439	Calponin-2		CNN2	1	2
653	Q86U42	Q86U42	Polyadenylate-binding protein 2		PABPN1	1	2
654	P46108	P46108	Adapter molecule crk		CRK	1	2
655	P02686	P02686	Myelin basic protein		MBP	1	2
656	Q9UBR2	Q9UBR2	Cathepsin Z		CTSZ	1	2
657	P05026	P05026	Sodium/potassium-transporting ATPase subunit beta-1		ATP1B1	1	2
658	P46777	P46777	60S ribosomal protein L5		RPL5	1	2
659	P15880	P15880	40S ribosomal protein S2		RPS2	1	2
660	P50135	P50135	Histamine N-methyltransferase		HNMT	1	2
661	P30084	P30084	Enoyl-CoA hydratase, mitochondrial		ECHS1	1	2
662	Q02878	Q02878	60S ribosomal protein L6		RPL6	1	2
663	P52907	P52907	F-actin-capping protein subunit alpha-1		CAPZA1	1	2
664	O94760	O94760	N(G), N(G)-dimethylarginine dimethylaminohydrolase 1		DDAH1	1	2
665	CON__Q3SX28; P07951	CON__Q3SX28; P07951	Tropomyosin beta chain		TPM2	2	2
666	Q13126	Q13126	S-methyl-5-thioadenosine phosphorylase		MTAP	1	2
667	Q07021	Q07021	Complement component 1 Q subcomponent-binding protein, mitochondrial		C1QBP	1	2
668	Q15404	Q15404	Ras suppressor protein 1		RSU1	1	2
669	Q9NQR4	Q9NQR4	Omega-amidase NIT2		NIT2	1	2
670	Q6BCY4	Q6BCY4	NADH-cytochrome b5 reductase 2		CYB5R2	1	2
671	P28062	P28062	Proteasome subunit beta type-8		PSMB8	1	2
672	Q96FW1	Q96FW1	Ubiquitin thioesterase OTUB1		OTUB1	1	2
673	P13761; Q9TQE0; Q30167; Q30154; Q30134; Q29974; P79483; P20039; P13760; P04229	P13761; Q9TQE0; Q30167; Q30154; Q30134; Q29974; P79483; P20039; P13760; P04229	HLA class II histocompatibility antigen, DRB1-7 beta chain		HLA-DRB1; HLA-DRB5; HLA-DRB3	10	2
674	O75489	O75489	NADH dehydrogenase [ubiquinone] iron-sulfur protein 3, mitochondrial		NDUFS3	1	2
675	P61247	P61247	40S ribosomal protein S3a		RPS3A	1	2
676	P62701	P62701	40S ribosomal protein S4, X isoform		RPS4X	1	2
677	P25789	P25789	Proteasome subunit alpha type-4		PSMA4	1	2
678	Q9UHY7	Q9UHY7	Enolase-phosphatase E1		ENOPH1	1	2
679	Q9Y680	Q9Y680	Peptidyl-prolyl cis-trans isomerase FKBP7		FKBP7	1	2
680	Q9H0R4	Q9H0R4	Haloacid dehalogenase-like hydrolase domain-containing protein 2		HDHD2	1	2
681	P18669; P15259; Q8N0Y7	P18669; P15259; Q8N0Y7	Phosphoglycerate mutase 1		PGAM1; PGAM2; PGAM4	3	2
682	P01903; P01906	P01903; P01906	HLA class II histocompatibility antigen, DR alpha chain		HLA-DRA; HLA-DQA2	2	2
683	P33316	P33316	Deoxyuridine 5-triphosphate nucleotidohydrolase, mitochondrial		DUT	1	2
684	P18124	P18124	60S ribosomal protein L7		RPL7	1	2
685	Q9UFN0; Q9BS92	Q9UFN0; Q9BS92	Protein NipSnap homolog 3A		NIPSNAP3A; NIPSNAP3B	2	2
686	P31946	P31946	14-3-3 protein beta/alpha		YWHAB	1	2
687	Q9H8H3	Q9H8H3	Methyltransferase-like protein 7A		METTL7A	1	2
688	O95292; Q9P0L0	O95292; Q9P0L0	Vesicle-associated membrane protein-associated protein B/C		VAPB; VAPA	2	2
689	P51858	P51858	Hepatoma-derived growth factor		HDGF	1	2
690	P63162; P14678	P63162; P14678	Small nuclear ribonucleoprotein-associated protein N		SNRPN; SNRPB	2	2
691	Q9NR28	Q9NR28	Diablo homolog, mitochondrial		DIABLO	1	2
692	Q9UL46	Q9UL46	Proteasome activator complex subunit 2		PSME2	1	2
693	P60033	P60033	CD81 antigen		CD81	1	2
694	P68402	P68402	Platelet-activating factor acetylhydrolase IB subunit beta		PAFAH1B2	1	2
695	P80723	P80723	Brain acid soluble protein 1		BASP1	1	2
696	P24534	P24534	Elongation factor 1-beta		EEF1B2	1	2
697	Q9BS40	Q9BS40	Latexin		LXN	1	2
698	Q9UKK9	Q9UKK9	ADP-sugar pyrophosphatase		NUDT5	1	2
699	P10412; P16402; P22492; Q02539	P10412; P16402	Histone H1.4		HIST1H1E; HIST1H1D	4	2
700	P50914	P50914	60S ribosomal protein L14		RPL14	1	2
701	Q92882	Q92882	Osteoclast-stimulating factor 1		OSTF1	1	2
702	Q92522	Q92522	Histone H1x		H1FX	1	2
703	P20340; Q9NRW1; Q14964	P20340; Q9NRW1; Q14964	Ras-related protein Rab-6A		RAB6A; RAB6B; RAB39A	3	2
704	O43399	O43399	Tumor protein D54		TPD52L2	1	2
705	P46782	P46782	40S ribosomal protein S5		RPS5	1	2
706	Q9NXU5	Q9NXU5	ADP-ribosylation factor-like protein 15		ARL15	1	2
707	P40429; Q6NVV1	P40429; Q6NVV1	60S ribosomal protein L13a		RPL13A; RPL13AP3	2	2
708	Q9H0U4; P62820; Q92928	Q9H0U4; P62820; Q92928	Ras-related protein Rab-1B		RAB1B; RAB1A; RAB1C	3	2
709	Q9NR31; Q9Y6B6	Q9NR31; Q9Y6B6	GTP-binding protein SAR1a		SAR1A; SAR1B	2	2
710	P61758	P61758	Prefoldin subunit 3		VBP1	1	2
711	P46781	P46781	40S ribosomal protein S9		RPS9	1	2
712	P62081	P62081	40S ribosomal protein S7		RPS7	1	2
713	P61586; P08134	P61586; P08134	Transforming protein RhoA		RHOA; RHOC	2	2
714	Q16527	Q16527	Cysteine and glycine-rich protein 2		CSRP2	1	2
715	P36405	P36405	ADP-ribosylation factor-like protein 3		ARL3	1	2
716	P84077; P61204; P84085	P84077; P61204; P84085	ADP-ribosylation factor 1		ARF1; ARF3; ARF5	3	2
717	Q9NZJ9	Q9NZJ9	Diphosphoinositol polyphosphate phosphohydrolase 2		NUDT4	1	2
718	P18085	P18085	ADP-ribosylation factor 4		ARF4	1	2
719	Q9UMX5	Q9UMX5	Neudesin		NENF	1	2
720	P24844	P24844	Myosin regulatory light polypeptide 9		MYL9	1	2
721	P19105; O14950	P19105; O14950	Myosin regulatory light chain 12A		MYL12A; MYL12B	2	2
722	P63098	P63098	Calcineurin subunit B type 1		PPP3R1	1	2
723	P04216	P04216	Thy-1 membrane glycoprotein		THY1	1	2
724	Q9H2H8	Q9H2H8	Peptidyl-prolyl cis-trans isomerase-like 3		PPIL3	1	2
725	P24666	P24666	Low molecular weight phosphotyrosine protein phosphatase		ACP1	1	2
726	P61088; Q5JXB2	P61088; Q5JXB2	Ubiquitin-conjugating enzyme E2 N		UBE2N; UBE2NL	2	2
727	P62269	P62269	40S ribosomal protein S18		RPS18	1	2
728	Q9Y3D6	Q9Y3D6	Mitochondrial fission 1 protein		FIS1	1	2
729	P16949; Q93045	P16949; Q93045	Stathmin		STMN1; STMN2	2	2
730	Q04837	Q04837	Single-stranded DNA-binding protein, mitochondrial		SSBP1	1	2
731	Q13404; Q15819	Q13404; Q15819	Ubiquitin-conjugating enzyme E2 variant 1		UBE2V1; UBE2V2	2	2
732	O43169	O43169	Cytochrome b5 type B		CYB5B	1	2
733	Q14019	Q14019	Coactosin-like protein		COTL1	1	2
734	P61353	P61353	60S ribosomal protein L27		RPL27	1	2
735	Q01469	Q01469	Fatty acid-binding protein, epidermal		FABP5	1	2
736	P00167	P00167	Cytochrome b5		CYB5A	1	2
737	P02689; P15090	P02689; P15090	Myelin P2 protein		PMP2; FABP4	2	2
738	P04207; P01605; P01624; P04434	P04207; P01605; P01624; P04434	Ig kappa chain V-III region CLL			4	2
739	P35268	P35268	60S ribosomal protein L22		RPL22	1	2
740	Q71UI9; P0C0S5; Q8IUE6	Q71UI9; P0C0S5	Histone H2A.V		H2AFV; H2AFZ	3	2
741	P62987; P62979; P0CG47; P0CG48	P62987; P62979; P0CG47; P0CG48	Ubiquitin-60S ribosomal protein L40		UBA52; RPS27A; UBB; UBC	4	2
742	P62318	P62318	Small nuclear ribonucleoprotein Sm D3		SNRPD3	1	2
743	P01772	P01772	Ig heavy chain V-III region KOL			1	2
744	P62851	P62851	40S ribosomal protein S25		RPS25	1	2
745	Q9BRA2	Q9BRA2	Thioredoxin domain-containing protein 17		TXNDC17	1	2
746	Q9H7C9	Q9H7C9	Mth938 domain-containing protein		AAMDC	1	2
747	P60866	P60866	40S ribosomal protein S20		RPS20	1	2
748	P14174	P14174	Macrophage migration inhibitory factor		MIF	1	2
749	P62888	P62888	60S ribosomal protein L30		RPL30	1	2
750	P06702	P06702	Protein S100-A9		S100A9	1	2
751	Q15369	Q15369	Transcription elongation factor B polypeptide 1		TCEB1	1	2
752	P04208; P01700	P04208	Ig lambda chain V-I region WAH			2	2
753	P18859	P18859	ATP synthase-coupling factor 6, mitochondrial		ATP5J	1	2
754	O75347	O75347	Tubulin-specific chaperone A		TBCA	1	2
755	P26447	P26447	Protein S100-A4		S100A4	1	2
756	P02655	P02655	Apolipoprotein C-II		APOC2	1	2
757	Q99584	Q99584	Protein S100-A13		S100A13	1	2
758	P60903	P60903	Protein S100-A10		S100A10	1	2
759	O95777	O95777	U6 snRNA-associated Sm-like protein LSm8		LSM8	1	2
760	P05109	P05109	Protein S100-A8		S100A8	1	2
761	P04271	P04271	Protein S100-B		S100B	1	2
762	P63167; Q96FJ2	P63167; Q96FJ2	Dynein light chain 1, cytoplasmic		DYNLL1; DYNLL2	2	2
763	O75531	O75531	Barrier-to-autointegration factor		BANF1	1	2
764	P14854	P14854	Cytochrome c oxidase subunit 6B1		COX6B1	1	2
765	Q15847	Q15847	Adipogenesis regulatory factor		ADIRF	1	2
766	P62328	P62328	Thymosin beta-4		TMSB4X	1	2
767	Q9P0M6	Q9P0M6	Core histone macro-H2A		H2AFY2	2	2
768	P01621	P01621	Ig kappa chain V-III region NG9			1	2
769	Q15631	Q15631	Translin		TSN	1	2
770	P62942	P62942	Peptidyl-prolyl cis-trans isomerase FKBP1A		FKBP1A	1	2
771	Q9HDC9	Q9HDC9	Adipocyte plasma membrane-associated protein		APMAP	1	2
772	Q99798	Q99798	Aconitate hydratase, mitochondrial		ACO2	1	2
773	Q16181; Q6ZU15	Q16181; Q6ZU15	Septin-7		SEPT7; SEPT14	2	2
774	Q06828	Q06828	Fibromodulin		FMOD	1	2
775	P27105	P27105	Erythrocyte band 7 integral membrane protein		STOM	1	2
776	O75340	O75340	Programmed cell death protein 6		PDCD6	1	2
777	P16070	P16070	CD44 antigen		CD44	1	2
778	O75487	O75487	Glypican-4		GPC4	1	2
779	P42126	P42126	Enoyl-CoA delta isomerase 1, mitochondrial		ECI1	1	2
780	Q8WZA0	Q8WZA0	Protein LZIC		LZIC	1	2
781	Q9BX68	Q9BX68	Histidine triad nucleotide-binding protein 2, mitochondrial		HINT2	1	2
782	P62424	P62424	60S ribosomal protein L7a		RPL7A	1	2
783	Q8N257; Q16778; P33778; P23527; P06899; Q6DRA6; Q6DN03; Q96A08	Q8N257; Q16778; P33778; P23527; P06899; Q6DRA6; Q6DN03	Histone H2B type 3-B		HIST3H2BB; HIST2H2BE; HIST1H2BB; HIST1H2BO; HIST1H2BJ; HIST2H2BD; HIST2H2BC	8	2
784	P04209	P04209	Ig lambda chain V-II region NIG-84			1	1
785	P25787	P25787	Proteasome subunit alpha type-2		PSMA2	1	1
786	Q9BR76	Q9BR76	Coronin-1B		CORO1B	1	1
787	Q5T7N2	Q5T7N2	LINE-1 type transposase domain-containing protein 1		L1TD1	1	1
788	Q96AE4	Q96AE4	Far upstream element-binding protein 1		FUBP1	1	1
789	P55290	P55290	Cadherin-13		CDH13	1	1
790	Q9UBQ7	Q9UBQ7	Glyoxylate reductase/hydroxypyruvate reductase		GRHPR	1	1
791	Q86YF9	Q86YF9	Zinc finger protein DZIP1		DZIP1	1	1
792	Q9NZN4	Q9NZN4	EH domain-containing protein 2		EHD2	1	1
793	P07099	P07099	Epoxide hydrolase 1		EPHX1	1	1
794	Q01995	Q01995	Transgelin		TAGLN	1	1
795	P78559	P78559	Microtubule-associated protein 1A		MAP1A	1	1
796	Q14315	Q14315	Filamin-C		FLNC	1	1
797	P18583	P18583	Protein SON		SON	1	1
798	P12270	P12270	Nucleoprotein TPR		TPR	1	1
799	Q5TZA2	Q5TZA2	Rootletin		CROCC	1	1
800	Q7Z406	Q7Z406	Myosin-14		MYH14	1	1
801	Q2WGJ9	Q2WGJ9	Fer-1-like protein 6		FER1L6	1	1
802	O15031	O15031	Plexin-B2		PLXNB2	1	1
803	P0C0L5	P0C0L5	Complement C4-B		C4B	1	1
804	Q8WX93	Q8WX93	Palladin		PALLD	1	1
805	Q14152	Q14152	Eukaryotic translation initiation factor 3 subunit A		EIF3A	1	1
806	Q9UQP3	Q9UQP3	Tenascin-N		TNN	1	1
807	Q9UM54	Q9UM54	Unconventional myosin-VI		MYO6	1	1
808	Q00341	Q00341	Vigilin		HDLBP	1	1
809	P32004	P32004	Neural cell adhesion molecule L1		L1CAM	1	1
810	P55265	P55265	Double-stranded RNA-specific adenosine deaminase		ADAR	1	1
811	Q16720; P23634; P20020	Q16720; P23634; P20020	Plasma membrane calcium-transporting ATPase 3		ATP2B3; ATP2B4; ATP2B1	3	1
812	P17301	P17301	Integrin alpha-2		ITGA2	1	1
813	P56199	P56199	Integrin alpha-1		ITGA1	1	1
814	Q5M9N0	Q5M9N0	Coiled-coil domain-containing protein 158		CCDC158	1	1
815	Q8NHU6	Q8NHU6	Tudor domain-containing protein 7		TDRD7	1	1
816	Q9UMS6	Q9UMS6	Synaptopodin-2		SYNPO2	1	1
817	Q15714	Q15714	TSC22 domain family protein 1		TSC22D1	1	1
818	Q9Y4F1	Q9Y4F1	FERM, RhoGEF and pleckstrin domain-containing protein 1		FARP1	1	1
819	P09874	P09874	Poly [ADP-ribose] polymerase 1		PARP1	1	1
820	P22102	P22102	Trifunctional purine biosynthetic protein adenosine 3		GART	1	1
821	Q6UXY8	Q6UXY8	Transmembrane channel-like protein 5		TMC5	1	1
822	Q9Y4L1	Q9Y4L1	Hypoxia up-regulated protein 1		HYOU1	1	1
823	O95980	O95980	Reversion-inducing cysteine-rich protein with Kazal motifs		RECK	1	1
824	P49588	P49588	Alanine--tRNA ligase, cytoplasmic		AARS	1	1
825	O60313	O60313	Dynamin-like 120 kDa protein, mitochondrial		OPA1	1	1
826	Q99460	Q99460	26S proteasome non-ATPase regulatory subunit 1		PSMD1	1	1
827	Q9NZ08	Q9NZ08	Endoplasmic reticulum aminopeptidase 1		ERAP1	1	1
828	O94973; O95782	O94973; O95782	AP-2 complex subunit alpha-2		AP2A2; AP2A1	2	1
829	Q12906	Q12906	Interleukin enhancer-binding factor 3		ILF3	1	1
830	P07305	P07305	Histone H1.0		H1F0		1
831	O15195	O15195	Villin-like protein		VILL	1	1
832	Q8IXH8	Q8IXH8	Cadherin-like protein 26		CDH26	1	1
833	Q92796	Q92796	Disks large homolog 3		DLG3	1	1
834	Q8TF30	Q8TF30	WASP homolog-associated protein with actin, membranes and microtubules		WHAMM	1	1
835	Q9HCB6	Q9HCB6	Spondin-1		SPON1	1	1
836	Q15459	Q15459	Splicing factor 3A subunit 1		SF3A1	1	1
837	P40763	P40763	Signal transducer and activator of transcription 3		STAT3	1	1
838	P06681	P06681	Complement C2		C2	1	1
839	Q96TA1	Q96TA1	Niban-like protein 1		FAM129B	1	1
840	Q92499	Q92499	ATP-dependent RNA helicase DDX1		DDX1	1	1
841	P51812	P51812	Ribosomal protein S6 kinase alpha-3		RPS6KA3	1	1
842	P13010	P13010	X-ray repair cross-complementing protein 5		XRCC5	1	1
843	O00461	O00461	Golgi integral membrane protein 4		GOLIM4	1	1
844	P07225	P07225	Vitamin K-dependent protein S		PROS1	1	1
845	Q8WWI5	Q8WWI5	Choline transporter-like protein 1		SLC44A1	1	1
846	P49748	P49748	Very long-chain specific acyl-CoA dehydrogenase, mitochondrial		ACADVL	1	1
847	Q08357	Q08357	Sodium-dependent phosphate transporter 2		SLC20A2	1	1
848	Q8WVM8	Q8WVM8	Sec1 family domain-containing protein 1		SCFD1	1	1
849	Q14258	Q14258	E3 ubiquitin/ISG15 ligase TRIM25		TRIM25	1	1
850	P32456; P32455	P32456; P32455	Interferon-induced guanylate-binding protein 2		GBP2; GBP1	2	1
851	P07358	P07358	Complement component C8 beta chain		C8B	1	1
852	Q9NTJ5	Q9NTJ5	Phosphatidylinositide phosphatase SAC1		SACM1L	1	1
853	P15311	P15311	Ezrin		EZR	1	1
854	Q8IXL6	Q8IXL6	Extracellular serine/threonine protein kinase FAM20C		FAM20C	1	1
855	Q3LXA3	Q3LXA3	Bifunctional ATP-dependent dihydroxyacetone kinase/FAD-AMP lyase (cyclizing)		DAK	1	1
856	Q15942	Q15942	Zyxin		ZYX	1	1
857	O95394	O95394	Phosphoacetylglucosamine mutase		PGM3	1	1
858	Q6DD88	Q6DD88	Atlastin-3		ATL3	1	1
859	Q9NZW5	Q9NZW5	MAGUK p55 subfamily member 6		MPP6	1	1
860	Q8IYT4	Q8IYT4	Katanin p60 ATPase-containing subunit A-like 2		KATNAL2	1	1
861	Q02252	Q02252	Methylmalonate-semialdehyde dehydrogenase [acylating], mitochondrial		ALDH6A1	1	1
862	O75475	O75475	PC4 and SFRS1-interacting protein		PSIP1	1	1
863	Q9NQ76	Q9NQ76	Matrix extracellular phosphoglycoprotein		MEPE	1	1
864	Q9Y4K3	Q9Y4K3	TNF receptor-associated factor 6		TRAF6	1	1
865	Q9Y3I0	Q9Y3I0	tRNA-splicing ligase RtcB homolog		RTCB	1	1
866	Q9Y333	Q9Y333	U6 snRNA-associated Sm-like protein LSm2		LSM2	1	1
867	P53041	P53041	Serine/threonine-protein phosphatase 5		PPP5C	1	1
868	Q99784	Q99784	Noelin		OLFM1	1	1
869	P31930	P31930	Cytochrome b-c1 complex subunit 1, mitochondrial		UQCRC1	1	1
870	Q2VIR3; P41091	Q2VIR3; P41091	Putative eukaryotic translation initiation factor 2 subunit 3-like protein		EIF2S3L; EIF2S3	2	1
871	Q53EL6	Q53EL6	Programmed cell death protein 4		PDCD4	1	1
872	Q71U36; Q13748; Q6PEY2	Q71U36; Q13748; Q6PEY2	Tubulin alpha-1A chain		TUBA1A; TUBA3C; TUBA3E	3	1
873	Q9BQE3	Q9BQE3	Tubulin alpha-1C chain		TUBA1C	1	1
874	A6NI03	A6NI03	Putative tripartite motif-containing protein 64B		TRIM64B	1	1
875	Q9BUF5	Q9BUF5	Tubulin beta-6 chain		TUBB6	1	1
876	Q9BVA1	Q9BVA1	Tubulin beta-2B chain		TUBB2B	1	1
877	Q13885	Q13885	Tubulin beta-2A chain		TUBB2A	1	1
878	Q6PCB0	Q6PCB0	von Willebrand factor A domain-containing protein 1		VWA1	1	1
879	P60228	P60228	Eukaryotic translation initiation factor 3 subunit E		EIF3E	1	1
880	O95674	O95674	Phosphatidate cytidylyltransferase 2		CDS2	1	1
881	Q3ZCM7	Q3ZCM7	Tubulin beta-8 chain		TUBB8	1	1
882	Q9BY67	Q9BY67	Cell adhesion molecule 1		CADM1	1	1
883	Q07960	Q07960	Rho GTPase-activating protein 1		ARHGAP1	1	1
884	P17980	P17980	26S protease regulatory subunit 6A		PSMC3	1	1
885	Q8N4T0	Q8N4T0	Carboxypeptidase A6		CPA6	1	1
886	O75955	O75955	Flotillin-1		FLOT1	1	1
887	P22234	P22234	Multifunctional protein ADE2		PAICS	1	1
888	P80303	P80303	Nucleobindin-2		NUCB2	1	1
889	P11279	P11279	Lysosome-associated membrane glycoprotein 1		LAMP1	1	1
890	Q13148	Q13148	TAR DNA-binding protein 43		TARDBP	1	1
891	Q96EP5	Q96EP5	DAZ-associated protein 1		DAZAP1	1	1
892	P60842	P60842	Eukaryotic initiation factor 4A-I		EIF4A1	1	1
893	P48426; P78356	P48426; P78356	Phosphatidylinositol 5-phosphate 4-kinase type-2 alpha		PIP4K2A; PIP4K2B	2	1
894	P62195	P62195	26S protease regulatory subunit 8		PSMC5	1	1
895	O14791	O14791	Apolipoprotein L1		APOL1	1	1
896	P62333	P62333	26S protease regulatory subunit 10B		PSMC6	1	1
897	O75781	O75781	Paralemmin-1		PALM	1	1
898	P35613	P35613	Basigin		BSG	1	1
899	P17302	P17302	Gap junction alpha-1 protein		GJA1	1	1
900	Q58FF8	Q58FF8	Putative heat shock protein HSP 90-beta 2		HSP90AB2P	1	1
901	P62736; P63267	P62736; P63267	Actin, aortic smooth muscle		ACTA2; ACTG2	2	1
902	Q14344	Q14344	Guanine nucleotide-binding protein subunit alpha-13		GNA13	1	1
903	Q562R1	Q562R1	Beta-actin-like protein 2		ACTBL2	1	1
904	P50453	P50453	Serpin B9		SERPINB9	1	1
905	Q99733	Q99733	Nucleosome assembly protein 1-like 4		NAP1L4	1	1
906	P63261	P63261	Actin, cytoplasmic 2		ACTG1	1	1
907	P60709; Q6S8J3	P60709	Actin, cytoplasmic 1		ACTB	2	1
908	Q9NVD7	Q9NVD7	Alpha-parvin		PARVA	1	1
909	Q92747	Q92747	Actin-related protein 2/3 complex subunit 1A		ARPC1A	1	1
910	P30459; P10314; P30512; P16189; P30455; P30443; P13746; P04439; P30456	P30459; P10314; P30512; P16189; P30455; P30443; P13746; P04439; P30456	HLA class I histocompatibility antigen, A-74 alpha chain		HLA-A	9	1
911	Q15366	Q15366	Poly(rC)-binding protein 2		PCBP2	1	1
912	Q96S86; Q86UW8	Q96S86; Q86UW8	Hyaluronan and proteoglycan link protein 3		HAPLN3; HAPLN4	2	1
913	Q15435	Q15435	Protein phosphatase 1 regulatory subunit 7		PPP1R7	1	1
914	P50148	P50148	Guanine nucleotide-binding protein G(q) subunit alpha		GNAQ	1	1
915	P04899; P63096; P09471; P11488; P19087; A8MTJ3; P38405	P04899; P63096	Guanine nucleotide-binding protein G(i) subunit alpha-2		GNAI2; GNAI1	7	1
916	Q7Z3B1	Q7Z3B1	Neuronal growth regulator 1		NEGR1	1	1
917	Q96A49	Q96A49	Synapse-associated protein 1		SYAP1	1	1
918	Q99962; Q99961	Q99962; Q99961	Endophilin-A1		SH3GL2; SH3GL1	2	1
919	P40121	P40121	Macrophage-capping protein		CAPG	1	1
920	O15160	O15160	DNA-directed RNA polymerases I and III subunit RPAC1		POLR1C	1	1
921	P01877	P01877	Ig alpha-2 chain C region		IGHA2	1	1
922	P25685	P25685	DnaJ homolog subfamily B member 1		DNAJB1	1	1
923	Q13449	Q13449	Limbic system-associated membrane protein		LSAMP	1	1
924	P78410; O00481; O00478	P78410; O00481; O00478	Butyrophilin subfamily 3 member A2		BTN3A2; BTN3A1; BTN3A3	3	1
925	Q8N8Q8	Q8N8Q8	Mitochondrial inner membrane protein COX18		COX18	1	1
926	Q03591; Q9BXR6	Q03591; Q9BXR6	Complement factor H-related protein 1		CFHR1; CFHR5	2	1
927	Q96D15	Q96D15	Reticulocalbin-3		RCN3	1	1
928	P48059	P48059	LIM and senescent cell antigen-like-containing domain protein 1		LIMS1	1	1
929	Q9BWM7	Q9BWM7	Sideroflexin-3		SFXN3	1	1
930	P67809; Q9Y2T7	P67809; Q9Y2T7	Nuclease-sensitive element-binding protein 1		YBX1; YBX2	2	1
931	Q9Y2S2	Q9Y2S2	Lambda-crystallin homolog		CRYL1	1	1
932	Q8WVY7	Q8WVY7	Ubiquitin-like domain-containing CTD phosphatase 1		UBLCP1	1	1
933	P0C870	P0C870	JmjC domain-containing protein 7		JMJD7	1	1
934	Q9BRF8	Q9BRF8	Serine/threonine-protein phosphatase CPPED1		CPPED1	1	1
935	Q96HY6	Q96HY6	DDRGK domain-containing protein 1		DDRGK1	1	1
936	O14495	O14495	Lipid phosphate phosphohydrolase 3		PPAP2B	1	1
937	P67775; P62714	P67775; P62714	Serine/threonine-protein phosphatase 2A catalytic subunit alpha isoform		PPP2CA; PPP2CB	2	1
938	Q96AG4	Q96AG4	Leucine-rich repeat-containing protein 59		LRRC59	1	1
939	P25325	P25325	3-mercaptopyruvate sulfurtransferase		MPST	1	1
940	P53004	P53004	Biliverdin reductase A		BLVRA	1	1
941	P04233	P04233	HLA class II histocompatibility antigen gamma chain		CD74	1	1
942	Q9UK22	Q9UK22	F-box only protein 2		FBXO2	1	1
943	P06748	P06748	Nucleophosmin		NPM1	1	1
944	Q8N5P1	Q8N5P1	Zinc finger CCCH domain-containing protein 8		ZC3H8	1	1
945	Q5SRE7	Q5SRE7	Phytanoyl-CoA dioxygenase domain-containing protein 1		PHYHD1	1	1
946	P62995	P62995	Transformer-2 protein homolog beta		TRA2B	1	1
947	P46952	P46952	3-hydroxyanthranilate 3,4-dioxygenase		HAAO	1	1
948	P43307	P43307	Translocon-associated protein subunit alpha		SSR1	1	1
949	Q96LR9	Q96LR9	Apolipoprotein L domain-containing protein 1		APOLD1	1	1
950	O14618	O14618	Copper chaperone for superoxide dismutase		CCS	1	1
951	P40306	P40306	Proteasome subunit beta type-10		PSMB10	1	1
952	Q13243; Q13247; Q08170	Q13243; Q13247; Q08170	Serine/arginine-rich splicing factor 5		SRSF5; SRSF6; SRSF4	3	1
953	Q8TCZ2	Q8TCZ2	CD99 antigen-like protein 2		CD99L2	1	1
954	O15400	O15400	Syntaxin-7		STX7	1	1
955	P07738	P07738	Bisphosphoglycerate mutase		BPGM	1	1
956	Q16563	Q16563	Synaptophysin-like protein 1		SYPL1	1	1
957	O95571	O95571	Persulfide dioxygenase ETHE1, mitochondrial		ETHE1	1	1
958	P19404	P19404	NADH dehydrogenase [ubiquinone] flavoprotein 2, mitochondrial		NDUFV2	1	1
959	P51572	P51572	B-cell receptor-associated protein 31		BCAP31	1	1
960	Q9BUT1	Q9BUT1	3-hydroxybutyrate dehydrogenase type 2		BDH2	1	1
961	Q8NDC0	Q8NDC0	MAPK-interacting and spindle-stabilizing protein-like		MAPK1IP1L	1	1
962	Q99426	Q99426	Tubulin-folding cofactor B		TBCB	1	1
963	Q9BVC6	Q9BVC6	Transmembrane protein 109		TMEM109	1	1
964	P28072	P28072	Proteasome subunit beta type-6		PSMB6	1	1
965	Q16629	Q16629	Serine/arginine-rich splicing factor 7		SRSF7	1	1
966	P09497	P09497	Clathrin light chain B		CLTB	1	1
967	Q9BRX8	Q9BRX8	Redox-regulatory protein FAM213A		FAM213A	1	1
968	P00403	P00403	Cytochrome c oxidase subunit 2		MT-CO2	1	1
969	Q96CT7	Q96CT7	Coiled-coil domain-containing protein 124		CCDC124	1	1
970	P04179	P04179	Superoxide dismutase [Mn], mitochondrial		SOD2	1	1
971	P16035	P16035	Metalloproteinase inhibitor 2		TIMP2	1	1
972	P10301	P10301	Ras-related protein R-Ras		RRAS	1	1
973	P51148; P20339	P51148; P20339	Ras-related protein Rab-5C		RAB5C; RAB5A	2	1
974	P61020	P61020	Ras-related protein Rab-5B		RAB5B	1	1
975	P61106	P61106	Ras-related protein Rab-14		RAB14	1	1
976	O75396	O75396	Vesicle-trafficking protein SEC22b		SEC22B	1	1
977	O43731	O43731	ER lumen protein-retaining receptor 3		KDELR3	1	1
978	O75251	O75251	NADH dehydrogenase [ubiquinone] iron-sulfur protein 7, mitochondrial		NDUFS7	1	1
979	Q96FZ7	Q96FZ7	Charged multivesicular body protein 6		CHMP6	1	1
980	P52566	P52566	Rho GDP-dissociation inhibitor 2		ARHGDIB	1	1
981	P61026	P61026	Ras-related protein Rab-10		RAB10	1	1
982	Q9BUR5	Q9BUR5	Apolipoprotein O		APOO	1	1
983	P08590	P08590	Myosin light chain 3		MYL3	1	1
984	Q99653	Q99653	Calcineurin B homologous protein 1		CHP1	1	1
985	P21291	P21291	Cysteine and glycine-rich protein 1		CSRP1	1	1
986	Q07812	Q07812	Apoptosis regulator BAX		BAX	1	1
987	Q9NRV9	Q9NRV9	Heme-binding protein 1		HEBP1	1	1
988	O75915	O75915	PRA1 family protein 3		ARL6IP5	1	1
989	Q13185	Q13185	Chromobox protein homolog 3		CBX3	1	1
990	P61225	P61225	Ras-related protein Rap-2b		RAP2B	1	1
991	P55145	P55145	Mesencephalic astrocyte-derived neurotrophic factor		MANF	1	1
992	O43617	O43617	Trafficking protein particle complex subunit 3		TRAPPC3	1	1
993	Q03135	Q03135	Caveolin-1		CAV1	1	1
994	Q02543	Q02543	60S ribosomal protein L18a		RPL18A	1	1
995	O43324	O43324	Eukaryotic translation elongation factor 1 epsilon 1		EEF1E1	1	1
996	P13693	P13693	Translationally-controlled tumor protein		TPT1	1	1
997	Q13232	Q13232	Nucleoside diphosphate kinase 3		NME3	1	1
998	P30049	P30049	ATP synthase subunit delta, mitochondrial		ATP5D	1	1
999	P05161	P05161	Ubiquitin-like protein ISG15		ISG15	1	1
1000	P84103	P84103	Serine/arginine-rich splicing factor 3		SRSF3	1	1
1001	Q8IVM7	Q8IVM7	Putative uncharacterized protein encoded by LINC00346		LINC00346	1	1
1002	O75947	O75947	ATP synthase subunit d, mitochondrial		ATP5H	1	1
1003	Q15185	Q15185	Prostaglandin E synthase 3		PTGES3	1	1
1004	P83731	P83731	60S ribosomal protein L24		RPL24	1	1
1005	P62750	P62750	60S ribosomal protein L23a		RPL23A	1	1
1006	Q9H4G4	Q9H4G4	Golgi-associated plant pathogenesis-related protein 1		GLIPR2	1	1
1007	Q9UHV9	Q9UHV9	Prefoldin subunit 2		PFDN2	1	1
1008	O14880	O14880	Microsomal glutathione S-transferase 3		MGST3	1	1
1009	P46776	P46776	60S ribosomal protein L27a		RPL27A	1	1
1010	P61626	P61626	Lysozyme C		LYZ	1	1
1011	P60983	P60983	Glia maturation factor beta		GMFB	1	1
1012	P37840	P37840	Alpha-synuclein		SNCA	1	1
1013	P29373	P29373	Cellular retinoic acid-binding protein 2		CRABP2	1	1
1014	P37108	P37108	Signal recognition particle 14 kDa protein		SRP14	1	1
1015	O15212	O15212	Prefoldin subunit 6		PFDN6	1	1
1016	P55769	P55769	NHP2-like protein 1		NHP2L1	1	1
1017	P53999	P53999	Activated RNA polymerase II transcriptional coactivator p15		SUB1	1	1
1018	Q99880; Q99879; Q99877; Q93079; Q5QNW6; P62807; P58876; P57053; O60814	Q99880; Q99879; Q99877; Q93079; Q5QNW6; P62807; P58876; P57053; O60814	Histone H2B type 1-L		HIST1H2BL; HIST1H2BM; HIST1H2BN; HIST1H2BH; HIST2H2BF; HIST1H2BC; HIST1H2BD; H2BFS; HIST1H2BK	9	1
1019	P62314	P62314	Small nuclear ribonucleoprotein Sm D1		SNRPD1	1	1
1020	Q02535	Q02535	DNA-binding protein inhibitor ID-3		ID3	1	1
1021	P61769	P61769	Beta-2-microglobulin		B2M	1	1
1022	O95670; O75348	O95670; O75348	V-type proton ATPase subunit G 2		ATP6V1G2; ATP6V1G1	2	1
1023	P58546	P58546	Myotrophin		MTPN	1	1
1024	P49207	P49207	60S ribosomal protein L34		RPL34	1	1
1025	P01825; P06331	P01825; P06331	Ig heavy chain V-II region NEWM			2	1
1026	P01602	P01602	Ig kappa chain V-I region HK102		IGKV1-5	1	1
1027	P01764	P01764	Ig heavy chain V-III region 23		IGHV3-23	1	1
1028	P01742; P01761; P06326	P01742; P01761; P06326	Ig heavy chain V-I region EU			3	1
1029	Q16718	Q16718	NADH dehydrogenase [ubiquinone] 1 alpha subcomplex subunit 5		NDUFA5	1	1
1030	P04433	P04433	Ig kappa chain V-III region VG			1	1
1031	P01767	P01767	Ig heavy chain V-III region BUT			1	1
1032	P01765; P01779; P01776; P01774	P01765; P01779; P01776; P01774	Ig heavy chain V-III region TIL			4	1
1033	P01777; P01766	P01777; P01766	Ig heavy chain V-III region TEI			2	1
1034	P61803	P61803	Dolichyl-diphosphooligosaccharide--protein glycosyltransferase subunit DAD1		DAD1	1	1
1035	P01617; P01614; P06309; P06310	P01617; P01614; P06309; P06310	Ig kappa chain V-II region TEW			4	1
1036	P01613	P01613	Ig kappa chain V-I region Ni			1	1
1037	P06454	P06454	Prothymosin alpha		PTMA	1	1
1038	P80748	P80748	Ig lambda chain V-III region LOI			1	1
1039	P04430	P04430	Ig kappa chain V-I region BAN			1	1
1040	P01714	P01714	Ig lambda chain V-III region SH			1	1
1041	P01608	P01608	Ig kappa chain V-I region Roy			1	1
1042	P01609; P80362; P01610; P01607; P01600; P01599; P01594; P01593	P01609; P80362; P01610; P01607; P01600; P01599; P01594; P01593	Ig kappa chain V-I region Scw			8	1
1043	P01596; P01598	P01596; P01598	Ig kappa chain V-I region CAR			2	1
1044	P01717	P01717	Ig lambda chain V-IV region Hil			1	1
1045	P0CG06; P0CG05; P0CF74; A0M8Q6	P0CG06; P0CG05; P0CF74; A0M8Q6	Ig lambda-3 chain C regions		IGLC3; IGLC2; IGLC6; IGLC7	4	1
1046	P0CG04; B9A064	P0CG04; B9A064	Ig lambda-1 chain C regions		IGLC1; IGLL5	2	1
1047	Q9Y3U8	Q9Y3U8	60S ribosomal protein L36		RPL36	1	1
1048	P31949	P31949	Protein S100-A11		S100A11	1	1
1049	P84090	P84090	Enhancer of rudimentary homolog		ERH	1	1
1050	Q96FQ6	Q96FQ6	Protein S100-A16		S100A16	1	1
1051	P20962	P20962	Parathymosin		PTMS	1	1
1052	P62310	P62310	U6 snRNA-associated Sm-like protein LSm3		LSM3	1	1
1053	O60220	O60220	Mitochondrial import inner membrane translocase subunit Tim8 A		TIMM8A	1	1
1054	Q9Y5L4	Q9Y5L4	Mitochondrial import inner membrane translocase subunit Tim13		TIMM13	1	1
1055	Q6EEV6; P61956; P55854	Q6EEV6; P61956; P55854	Small ubiquitin-related modifier 4		SUMO4; SUMO2; SUMO3	3	1
1056	P56134	P56134	ATP synthase subunit f, mitochondrial		ATP5J2	1	1
1057	Q9H299	Q9H299	SH3 domain-binding glutamic acid-rich-like protein 3		SH3BGRL3	1	1
1058	P06703	P06703	Protein S100-A6		S100A6	1	1
1059	P02654	P02654	Apolipoprotein C-I		APOC1	1	1
1060	P59768	P59768	Guanine nucleotide-binding protein G(I)/G(S)/G(O) subunit gamma-2		GNG2	1	1
1061	P56385	P56385	ATP synthase subunit e, mitochondrial		ATP5I	1	1
1062	P62857	P62857	40S ribosomal protein S28		RPS28	1	1
1063	P62861	P62861	40S ribosomal protein S30		FAU	1	1
1064	P63313	P63313	Thymosin beta-10		TMSB10	1	1
1065	P05386	P05386	60S acidic ribosomal protein P1		RPLP1	1	1
1066	Q14847	Q14847	LIM and SH3 domain protein 1		LASP1	1	1
1067	Q96SM3	Q96SM3	Probable carboxypeptidase X1		CPXM1	1	1
1068	A0AVT1	A0AVT1	Ubiquitin-like modifier-activating enzyme 6		UBA6	1	1
1069	P35998	P35998	26S protease regulatory subunit 7		PSMC2	1	1
1070	P24752	P24752	Acetyl-CoA acetyltransferase, mitochondrial		ACAT1	1	1
1071	Q15836; P63027	Q15836; P63027	Vesicle-associated membrane protein 3		VAMP3; VAMP2	2	1
1072	P02462	P02462	Collagen alpha-1(IV) chain		COL4A1	1	1
1073	Q9NY47	Q9NY47	Voltage-dependent calcium channel subunit alpha-2/delta-2		CACNA2D2	1	1
1074	Q96G03	Q96G03	Phosphoglucomutase-2		PGM2	1	1
1075	Q9UKY7	Q9UKY7	Protein CDV3 homolog		CDV3	1	1
1076	P35080	P35080	Profilin-2		PFN2	1	1
1077	Q8NBJ4	Q8NBJ4	Golgi membrane protein 1		GOLM1	1	1

## Sheet: Table 2
	Protein ID	Protein names	U. Eckhard et al. 2015	A. Eckhardt et al. 2014
1	Q09666	Neuroblast differentiation-associated protein	x
2	Q15149	Plectin	x
3	P58107	Epiplakin	x
4	P02768	Serum albumin		x
5	P12111	Collagen alpha-3	x	x
6	P21333	Filamin-A	x	x
7	P08670	Vimentin	x	x
8	P17661	Desmin	x
9	P24821	Tenascin	x	x
10	Q13813	Spectrin alpha chain, non-erythrocytic 1	x	x
11	P01024	Complement C3	x	x
12	O75369	Filamin-B	x	x
13	P02787	Serotransferrin	x	x
14	P48681	Nestin	x	x
15	Q02952	A-kinase anchor protein 12	x
16	P01023	Alpha-2-macroglobulin	x
17	P20742	Pregnancy zone protein
18	Q01082	Spectrin beta chain, non-erythrocytic 1	x
19	O15020	Spectrin beta chain, non-erythrocytic 2	x
20	P02751	Fibronectin	x
21	P00450	Ceruloplasmin	x	x
22	P08133	Annexin A6	x	x
23	P08603	Complement factor H	x
24	Q02985	Complement factor H-related protein 3
25	P35555	Fibrillin-1	x	x
26	P07355	Annexin A2	x	x
27	A6NMY6	Putative annexin A2-like protein
28	P98160	Basement membrane-specific heparan sulfate proteoglycan core protein	x
29	P02774	Vitamin D-binding protein	x	x
30	P06576	ATP synthase subunit beta, mitochondrial	x	x
31	P01009	Alpha-1-antitrypsin	x	x
32	P02647	Apolipoprotein A-I	x	x
33	P02790	Hemopexin	x	x
34	P35580	Myosin-10	x	x
35	P04264	Keratin, type II cytoskeletal 1	x	x
36	P02545	Prelamin-A/C	x	x
37	P18206	Vinculin	x
38	Q15582	Transforming growth factor-beta-induced protein ig-h3	x	x
39	P04083	Annexin A1	x	x
40	P14618	Pyruvate kinase PKM	x	x
41	P30613	Pyruvate kinase PKLR	x
42	P35579	Myosin-9	x	x
43	P46821	Microtubule-associated protein 1B	x
44	Q00610	Clathrin heavy chain 1	x
45	P53675	Clathrin heavy chain 2
46	P01008	Antithrombin-III	x	x
47	P08758	Annexin A5	x	x
48	P12814	Alpha-actinin-1	x	x
49	P35609	Alpha-actinin-2
50	Q08043	Alpha-actinin-3	x
51	Q9BXM0	Periaxin	x
52	Q9Y490	Talin-1	x
53	P00734	Prothrombin	x	x
54	P11021	Endoplasmic reticulum chaperone BiP	x	x
55	P13611	Versican core protein	x
56	O15061	Synemin	x
57	P06727	Apolipoprotein A-IV	x
58	P12109	Collagen alpha-1	x	x
59	P19823	Inter-alpha-trypsin inhibitor heavy chain H2	x	x
60	P30101	Protein disulfide-isomerase A3	x	x
61	Q03252	Lamin-B2	x
62	P13645	Keratin, type I cytoskeletal 10		x
63	Q7Z3Z0	Keratin, type I cytoskeletal 25
64	Q7Z3Y8	Keratin, type I cytoskeletal 27
65	Q7Z3Y7	Keratin, type I cytoskeletal 28
66	P01042	Kininogen-1	x	x
67	P06396	Gelsolin	x	x
68	P10809	60 kDa heat shock protein, mitochondrial	x
69	P19827	Inter-alpha-trypsin inhibitor heavy chain H1	x
70	P25705	ATP synthase subunit alpha, mitochondrial	x	x
71	P55072	Transitional endoplasmic reticulum ATPase	x	x
72	Q9Y6C2	EMILIN-1	x	x
73	P00738	Haptoglobin	x
74	P00739	Haptoglobin-related protein	x
75	P10909	Clusterin	x	x
76	P12110	Collagen alpha-2	x
77	P13797	Plastin-3	x
78	P13796	Plastin-2	x
79	Q14651	Plastin-1	x
80	P14625	Endoplasmin	x	x
81	Q58FF3	Putative endoplasmin-like protein
82	P22314	Ubiquitin-like modifier-activating enzyme 1	x
83	P26022	Pentraxin-related protein PTX3	x	x
84	P27816	Microtubule-associated protein 4	x
85	Q14624	Inter-alpha-trypsin inhibitor heavy chain H4	x	x
86	Q15063	Periostin	x
87	Q16555	Dihydropyrimidinase-related protein 2	x	x
88	Q9Y6U3	Adseverin	x	x
89	O43707	Alpha-actinin-4	x
90	Q9H254	Spectrin beta chain, non-erythrocytic 4	x
91	P00352	Retinal dehydrogenase 1	x	x
92	P00558	Phosphoglycerate kinase 1	x	x
93	P07205	Phosphoglycerate kinase 2
94	P02675	Fibrinogen beta chain	x
95	P04217	Alpha-1B-glycoprotein	x	x
96	P06733	Alpha-enolase	x	x
97	P13929	Beta-enolase	x
98	P08473	Neprilysin	x
99	P11142	Heat shock cognate 71 kDa protein	x
100	P30041	Peroxiredoxin-6	x	x
101	P36955	Pigment epithelium-derived factor	x	x
102	P41219	Peripherin	x	x
103	P51884	Lumican	x	x
104	P60174	Triosephosphate isomerase	x	x
105	Q96CX2	BTB/POZ domain-containing protein KCTD12	x	x
106	Q68DU8	BTB/POZ domain-containing protein KCTD16	x
107	Q6ZWB6	BTB/POZ domain-containing protein KCTD8
108	P01011	Alpha-1-antichymotrypsin	x	x
109	P02452	Collagen alpha-1	x	x
110	P02749	Beta-2-glycoprotein 1	x	x
111	P02766	Transthyretin	x	x
112	P05023	Sodium/potassium-transporting ATPase subunit alpha-1	x
113	P13637	Sodium/potassium-transporting ATPase subunit alpha-3
114	P50993	Sodium/potassium-transporting ATPase subunit alpha-2	x
115	Q13733	Sodium/potassium-transporting ATPase subunit alpha-4
116	P54707	Potassium-transporting ATPase alpha chain 2	x
117	P20648	Potassium-transporting ATPase alpha chain 1	x
118	P08123	Collagen alpha-2	x	x
119	P09525	Annexin A4	x	x
120	P10915	Hyaluronan and proteoglycan link protein 1	x
121	P19338	Nucleolin	x
122	P21810	Biglycan	x	x
123	P25311	Zinc-alpha-2-glycoprotein	x	x
124	P35556	Fibrillin-2	x
125	Q75N90	Fibrillin-3	x
126	P46940	Ras GTPase-activating-like protein IQGAP1	x
127	P55786	Puromycin-sensitive aminopeptidase	x
128	A6NEC2	Puromycin-sensitive aminopeptidase-like protein
129	Q05682	Caldesmon	x	x
130	Q13228	Methanethiol oxidase	x	x
131	Q14204	Cytoplasmic dynein 1 heavy chain 1	x
132	Q15113	Procollagen C-endopeptidase enhancer 1	x
133	P00747	Plasminogen	x
134	P00751	Complement factor B	x
135	P04406	Glyceraldehyde-3-phosphate dehydrogenase	x	x
136	P07196	Neurofilament light polypeptide	x
137	P07197	Neurofilament medium polypeptide	x
138	Q16352	Alpha-internexin
139	P07237	Protein disulfide-isomerase	x	x
140	P07900	Heat shock protein HSP 90-alpha	x	x
141	Q14568	Heat shock protein HSP 90-alpha A2
142	Q58FG0	Putative heat shock protein HSP 90-alpha A5
143	Q58FG1	Putative heat shock protein HSP 90-alpha A4
144	P08865	40S ribosomal protein SA	x
145	P20774	Mimecan	x	x
146	P21796	Voltage-dependent anion-selective channel protein 1	x	x
147	P37802	Transgelin-2	x	x
148	Q9UI15	Transgelin-3
149	P43652	Afamin	x
150	Q05707	Collagen alpha-1	x
151	Q07065	Cytoskeleton-associated protein 4	x
152	Q9BXN1	Asporin	x	x
153	P35527	Keratin, type I cytoskeletal 9		x
154	P01834	Immunoglobulin kappa constant	x	x
155	P04075	Fructose-bisphosphate aldolase A	x	x
156	P04196	Histidine-rich glycoprotein	x
157	P05155	Plasma protease C1 inhibitor	x
158	P06737	Glycogen phosphorylase, liver form	x
159	P11217	Glycogen phosphorylase, muscle form	x
160	P07585	Decorin	x
161	P0DMV8	Heat shock 70 kDa protein 1A
162	P0DMV9	Heat shock 70 kDa protein 1B
163	P48741	Putative heat shock 70 kDa protein 7
164	P09211	Glutathione S-transferase P	x	x
165	P09382	Galectin-1	x	x
166	P22626	Heterogeneous nuclear ribonucleoproteins A2/B1	x	x
167	P28838	Cytosol aminopeptidase	x	x
168	P40926	Malate dehydrogenase, mitochondrial	x	x
169	P49419	Alpha-aminoadipic semialdehyde dehydrogenase	x
170	P55268	Laminin subunit beta-2	x
171	P62805	Histone H4	x	x
172	P62937	Peptidyl-prolyl cis-trans isomerase A	x	x
173	Q9Y536	Peptidyl-prolyl cis-trans isomerase A-like 4A
174	F5H284	Peptidyl-prolyl cis-trans isomerase A-like 4D
175	P68871	Hemoglobin subunit beta	x	x
176	P78371	T-complex protein 1 subunit beta	x	x
177	Q06830	Peroxiredoxin-1	x	x
178	Q07954	Prolow-density lipoprotein receptor-related protein 1	x
179	Q14697	Neutral alpha-glucosidase AB	x	x
180	Q6UWY5	Olfactomedin-like protein 1	x	x
181	O95336	6-phosphogluconolactonase	x
182	P01019	Angiotensinogen	x
183	P02671	Fibrinogen alpha chain	x	x
184	P02679	Fibrinogen gamma chain	x	x
185	P02748	Complement component C9	x
186	P04040	Catalase	x
187	P05091	Aldehyde dehydrogenase, mitochondrial	x
188	P05556	Integrin beta-1	x
189	P09493	Tropomyosin alpha-1 chain	x	x
190	P14543	Nidogen-1	x
191	P17858	ATP-dependent 6-phosphofructokinase, liver type	x
192	Q01813	ATP-dependent 6-phosphofructokinase, platelet type
193	P35232	Prohibitin	x	x
194	P49368	T-complex protein 1 subunit gamma	x
195	P51888	Prolargin	x
196	P60660	Myosin light polypeptide 6	x	x
197	P14649	Myosin light chain 6B
198	P61978	Heterogeneous nuclear ribonucleoprotein K	x
199	P0DP23	Calmodulin-1
200	P0DP24	Calmodulin-2
201	P0DP25	Calmodulin-3
202	P27482	Calmodulin-like protein 3
203	P98095	Fibulin-2	x
204	Q06323	Proteasome activator complex subunit 1	x
205	Q08380	Galectin-3-binding protein	x
206	Q13561	Dynactin subunit 2	x
207	Q9NZM1	Myoferlin	x
208	Q9UBG0	C-type mannose receptor 2	x
209	P35908	Keratin, type II cytoskeletal 2 epidermal	x	x
210	Q7Z794	Keratin, type II cytoskeletal 1b
211	O00151	PDZ and LIM domain protein 1	x	x
212	O43491	Band 4.1-like protein 2	x
213	O60664	Perilipin-3	x
214	O75083	WD repeat-containing protein 1	x
215	P00338	L-lactate dehydrogenase A chain	x	x
216	P00915	Carbonic anhydrase 1	x	x
217	P01857	Immunoglobulin heavy constant gamma 1	x	x
218	P02042	Hemoglobin subunit delta	x	x
219	P02100	Hemoglobin subunit epsilon	x
220	P02652	Apolipoprotein A-II	x
221	P02760	Protein AMBP	x
222	P02763	Alpha-1-acid glycoprotein 1	x	x
223	P05156	Complement factor I	x
224	P07203	Glutathione peroxidase 1	x
225	P07737	Profilin-1	x	x
226	P09972	Fructose-bisphosphate aldolase C	x	x
227	P14314	Glucosidase 2 subunit beta	x	x
228	P17931	Galectin-3	x	x
229	P21266	Glutathione S-transferase Mu 3	x	x
230	P22352	Glutathione peroxidase 3	x	x
231	P25189	Myelin protein P0	x
232	P27797	Calreticulin	x	x
233	P29692	Elongation factor 1-delta	x
234	P29762	Cellular retinoic acid-binding protein 1	x	x
235	P30044	Peroxiredoxin-5, mitochondrial	x
236	P30086	Phosphatidylethanolamine-binding protein 1	x	x
237	P30626	Sorcin	x
238	P31939	Bifunctional purine biosynthesis protein PURH	x
239	P35237	Serpin B6	x	x
240	P36269	Glutathione hydrolase 5 proenzyme	x
241	P36871	Phosphoglucomutase-1	x
242	P38646	Stress-70 protein, mitochondrial	x	x
243	P40925	Malate dehydrogenase, cytoplasmic	x	x
244	P49189	4-trimethylaminobutyraldehyde dehydrogenase	x	x
245	P50395	Rab GDP dissociation inhibitor beta	x
246	P51149	Ras-related protein Rab-7a
247	P54652	Heat shock-related 70 kDa protein 2	x
248	Q01518	Adenylyl cyclase-associated protein 1	x	x
249	P40123	Adenylyl cyclase-associated protein 2	x
250	Q14195	Dihydropyrimidinase-related protein 3	x
251	Q14117	Dihydropyrimidinase
252	Q15084	Protein disulfide-isomerase A6	x
253	Q15417	Calponin-3	x
254	Q16658	Fascin	x	x
255	Q32P51	Heterogeneous nuclear ribonucleoprotein A1-like 2
256	P09651	Heterogeneous nuclear ribonucleoprotein A1	x
257	Q5VTE0	Putative elongation factor 1-alpha-like 3
258	P68104	Elongation factor 1-alpha 1	x	x
259	Q05639	Elongation factor 1-alpha 2
260	Q6EMK4	Vasorin	x
261	Q96KP4	Cytosolic non-specific dipeptidase	x
262	Q9NRN5	Olfactomedin-like protein 3	x	x
263	O00264	Membrane-associated progesterone receptor component 1	x
264	O95865	N(G), N(G)-dimethylarginine dimethylaminohydrolase 2	x	x
265	P00367	Glutamate dehydrogenase 1, mitochondrial	x	x
266	P49448	Glutamate dehydrogenase 2, mitochondrial	x
267	P00387	NADH-cytochrome b5 reductase 3	x
268	P00390	Glutathione reductase, mitochondrial	x
269	P01859	Immunoglobulin heavy constant gamma 2	x	x
270	P02750	Leucine-rich alpha-2-glycoprotein	x
271	P02765	Alpha-2-HS-glycoprotein	x	x
272	P04004	Vitronectin	x	x
273	P04632	Calpain small subunit 1	x	x
274	Q96L46	Calpain small subunit 2
275	P04792	Heat shock protein beta-1	x	x
276	P04843	Dolichyl-diphosphooligosaccharide--protein glycosyltransferase subunit 1	x
277	P05186	Alkaline phosphatase, tissue-nonspecific isozyme	x
278	P05388	60S acidic ribosomal protein P0	x
279	Q8NHW5	60S acidic ribosomal protein P0-like
280	P07108	Acyl-CoA-binding protein		x
281	P07195	L-lactate dehydrogenase B chain	x	x
282	P07339	Cathepsin D	x
283	P07384	Calpain-1 catalytic subunit	x
284	P08185	Corticosteroid-binding globulin
285	P09543	2',3'-cyclic-nucleotide 3'-phosphodiesterase	x
286	P10599	Thioredoxin
287	P11047	Laminin subunit gamma-1	x
288	P12277	Creatine kinase B-type	x	x
289	P12956	X-ray repair cross-complementing protein 6	x
290	P13489	Ribonuclease inhibitor	x	x
291	P13639	Elongation factor 2	x	x
292	P14550	Aldo-keto reductase family 1 member A1	x	x
293	P20073	Annexin A7	x	x
294	P23396	40S ribosomal protein S3	x	x
295	P23526	Adenosylhomocysteinase	x	x
296	P26641	Elongation factor 1-gamma	x
297	P27348	14-3-3 protein theta	x	x
298	Q04917	14-3-3 protein eta	x	x
299	P61981	14-3-3 protein gamma	x	x
300	P31947	14-3-3 protein sigma		x
301	P28066	Proteasome subunit alpha type-5	x
302	P31150	Rab GDP dissociation inhibitor alpha	x	x
303	P32119	Peroxiredoxin-2	x	x
304	P35611	Alpha-adducin	x
305	P35612	Beta-adducin
306	P36578	60S ribosomal protein L4	x
307	P40227	T-complex protein 1 subunit zeta	x
308	Q92526	T-complex protein 1 subunit zeta-2
309	P45880	Voltage-dependent anion-selective channel protein 2	x	x
310	P47895	Aldehyde dehydrogenase family 1 member A3	x
311	P50454	Serpin H1	x
312	P50990	T-complex protein 1 subunit theta	x
313	P52565	Rho GDP-dissociation inhibitor 1	x	x
314	P61158	Actin-related protein 3	x	x
315	P62258	14-3-3 protein epsilon	x	x
316	P62826	GTP-binding nuclear protein Ran	x	x
317	P62879	Guanine nucleotide-binding protein G	x	x
318	Q9HAV0	Guanine nucleotide-binding protein subunit beta-4	x
319	P63244	Receptor of activated protein C kinase 1	x	x
320	P69905	Hemoglobin subunit alpha	x	x
321	Q07507	Dermatopontin	x	x
322	Q13162	Peroxiredoxin-4	x
323	Q13838	Spliceosome RNA helicase DDX39B	x
324	O00148	ATP-dependent RNA helicase DDX39A
325	Q14112	Nidogen-2	x
326	Q15019	Septin-2	x
327	Q15293	Reticulocalbin-1
328	Q15907	Ras-related protein Rab-11B	x
329	P62491	Ras-related protein Rab-11A
330	Q16822	Phosphoenolpyruvate carboxykinase	x
331	Q2UY09	Collagen alpha-1	x
332	Q92945	Far upstream element-binding protein 2	x
333	Q96HC4	PDZ and LIM domain protein 5	x
334	Q96PD5	N-acetylmuramoyl-L-alanine amidase	x
335	Q96QK1	Vacuolar protein sorting-associated protein 35	x
336	Q99497	Protein/nucleic acid deglycase DJ-1	x	x
337	Q99536	Synaptic vesicle membrane protein VAT-1 homolog	x
338	Q99714	3-hydroxyacyl-CoA dehydrogenase type-2	x
339	Q9BXX0	EMILIN-2	x
340	Q9UHD8	Septin-9	x
341	Q9Y2J2	Band 4.1-like protein 3	x
342	O00231	26S proteasome non-ATPase regulatory subunit 11	x
343	O00299	Chloride intracellular channel protein 1	x	x
344	O14773	Tripeptidyl-peptidase 1	x
345	O14818	Proteasome subunit alpha type-7	x	x
346	Q8TAA3	Proteasome subunit alpha-type 8
347	O15173	Membrane-associated progesterone receptor component 2	x
348	O15230	Laminin subunit alpha-5	x
349	O43852	Calumenin	x
350	O75368	SH3 domain-binding glutamic acid-rich-like protein
351	P00441	Superoxide dismutase	x	x
352	P00505	Aspartate aminotransferase, mitochondrial	x	x
353	P01625	Ig kappa chain V-IV region Len
354	P06313	Ig kappa chain V-IV region Len	x	x
355	P06314	Ig kappa chain V-IV region Len
356	P06312	Immunoglobulin kappa variable 4-1		x
357	P01871	Immunoglobulin heavy constant mu	x
358	P02511	Alpha-crystallin B chain	x	x
359	P02656	Apolipoprotein C-III
360	P02730	Band 3 anion transport protein	x
361	P02753	Retinol-binding protein 4	x
362	P02792	Ferritin light chain	x	x
363	P02794	Ferritin heavy chain	x	x
364	P04003	C4b-binding protein alpha chain	x
365	P05154	Plasma serine protease inhibitor	x
366	P05452	Tetranectin
367	P05543	Thyroxine-binding globulin
368	P05546	Heparin cofactor 2
369	P06744	Glucose-6-phosphate isomerase	x
370	P07437	Tubulin beta chain	x	x
371	Q9H4B7	Tubulin beta-1 chain
372	P08238	Heat shock protein HSP 90-beta	x	x
373	Q58FF7	Putative heat shock protein HSP 90-beta-3
374	P08697	Alpha-2-antiplasmin	x
375	P09104	Gamma-enolase	x
376	P09429	High mobility group protein B1
377	B2RPK0	Putative high mobility group protein B1-like 1
378	P26583	High mobility group protein B2
379	P09455	Retinol-binding protein 1	x
380	P09960	Leukotriene A-4 hydrolase	x
381	P10644	cAMP-dependent protein kinase type I-alpha regulatory subunit	x
382	P11177	Pyruvate dehydrogenase E1 component subunit beta, mitochondrial	x	x
383	P11413	Glucose-6-phosphate 1-dehydrogenase	x
384	P11766	Alcohol dehydrogenase class-3	x	x
385	P12036	Neurofilament heavy polypeptide	x
386	P12236	ADP/ATP translocase 3	x
387	P12235	ADP/ATP translocase 1	x
388	P05141	ADP/ATP translocase 2	x
389	Q9H0C2	ADP/ATP translocase 4
390	P12429	Annexin A3	x
391	P17655	Calpain-2 catalytic subunit	x
392	P19652	Alpha-1-acid glycoprotein 2	x	x
393	P20700	Lamin-B1	x
394	P21589	5'-nucleotidase	x
395	P22392	Nucleoside diphosphate kinase B	x	x
396	P15531	Nucleoside diphosphate kinase A		x
397	O60361	Putative nucleoside diphosphate kinase
398	P23284	Peptidyl-prolyl cis-trans isomerase B	x	x
399	P23528	Cofilin-1	x	x
400	P26038	Moesin	x
401	P27169	Serum paraoxonase/arylesterase 1
402	P27824	Calnexin	x
403	P28161	Glutathione S-transferase Mu 2	x	x
404	P29401	Transketolase	x
405	P29622	Kallistatin	x
406	P30048	Thioredoxin-dependent peroxide reductase, mitochondrial	x	x
407	P30153	Serine/threonine-protein phosphatase 2A 65 kDa regulatory subunit A alpha isoform	x
408	P35749	Myosin-11	x
409	P37837	Transaldolase	x	x
410	P39656	Dolichyl-diphosphooligosaccharide--protein glycosyltransferase 48 kDa subunit	x
411	P40939	Trifunctional enzyme subunit alpha, mitochondrial	x
412	P47756	F-actin-capping protein subunit beta	x	x
413	P50991	T-complex protein 1 subunit delta	x	x
414	P51608	Methyl-CpG-binding protein 2	x
415	P51991	Heterogeneous nuclear ribonucleoprotein A3	x
416	P59998	Actin-related protein 2/3 complex subunit 4	x	x
417	P60900	Proteasome subunit alpha type-6	x	x
418	P61604	10 kDa heat shock protein, mitochondrial	x	x
419	P62241	40S ribosomal protein S8	x
420	P62249	40S ribosomal protein S16	x
421	P62277	40S ribosomal protein S13
422	P62834	Ras-related protein Rap-1A	x
423	P61224	Ras-related protein Rap-1b
424	A6NIZ1	Ras-related protein Rap-1b-like protein
425	P63104	14-3-3 protein zeta/delta	x	x
426	P67936	Tropomyosin alpha-4 chain	x	x
427	P68371	Tubulin beta-4B chain	x	x
428	P04350	Tubulin beta-4A chain	x
429	A6NNZ2	Tubulin beta-8 chain-like protein LOC260334
430	Q00839	Heterogeneous nuclear ribonucleoprotein U	x
431	Q02818	Nucleobindin-1
432	Q04760	Lactoylglutathione lyase	x
433	Q08257	Quinone oxidoreductase	x	x
434	Q13938	Calcyphosin	x
435	Q14203	Dynactin subunit 1	x
436	Q14980	Nuclear mitotic apparatus protein 1	x
437	Q15121	Astrocytic phosphoprotein PEA-15
438	Q86VP6	Cullin-associated NEDD8-dissociated protein 1	x
439	Q92841	Probable ATP-dependent RNA helicase DDX17	x
440	P17844	Probable ATP-dependent RNA helicase DDX5	x
441	Q99623	Prohibitin-2	x	x
442	Q99983	Osteomodulin	x
443	Q9BS26	Endoplasmic reticulum resident protein 44	x
444	Q9HC35	Echinoderm microtubule-associated protein-like 4	x
445	Q9NQC3	Reticulon-4	x
446	Q9UHG3	Prenylcysteine oxidase 1	x
447	Q9UNZ2	NSFL1 cofactor p47	x
448	P02533	Keratin, type I cytoskeletal 14		x
449	P19012	Keratin, type I cytoskeletal 15
450	P08727	Keratin, type I cytoskeletal 19
451	Q04695	Keratin, type I cytoskeletal 17		x
452	O00468	Agrin	x
453	O15144	Actin-related protein 2/3 complex subunit 2	x
454	O15145	Actin-related protein 2/3 complex subunit 3	x
455	O43175	D-3-phosphoglycerate dehydrogenase	x
456	O43301	Heat shock 70 kDa protein 12A	x
457	O43488	Aflatoxin B1 aldehyde reductase member 2	x
458	Q8NHP1	Aflatoxin B1 aldehyde reductase member 4
459	O43598	2'-deoxynucleoside 5'-phosphate N-hydrolase 1	x
460	O60701	UDP-glucose 6-dehydrogenase	x
461	O60749	Sorting nexin-2	x
462	Q13596	Sorting nexin-1	x
463	O75131	Copine-3	x
464	Q96FN4	Copine-2
465	Q8IYJ1	Copine-9
466	Q96A23	Copine-4
467	O95741	Copine-6	x
468	Q86YQ8	Copine-8
469	Q9HCH3	Copine-5
470	Q9UBL6	Copine-7
471	O75367	Core histone macro-H2A.1	x
472	O75746	Calcium-binding mitochondrial carrier protein Aralar1	x
473	Q9UJS0	Calcium-binding mitochondrial carrier protein Aralar2	x
474	O75874	Isocitrate dehydrogenase	x
475	O75935	Dynactin subunit 3	x
476	O94875	Sorbin and SH3 domain-containing protein 2	x
477	O94905	Erlin-2	x
478	O75477	Erlin-1
479	P00568	Adenylate kinase isoenzyme 1	x	x
480	Q9Y6K8	Adenylate kinase isoenzyme 5
481	P00736	Complement C1r subcomponent	x
482	P00918	Carbonic anhydrase 2	x	x
483	P01780	Immunoglobulin heavy variable 3-7	x
484	P01781	Ig heavy chain V-III region GAL	x
485	P01782	Immunoglobulin heavy variable 3-9
486	P01860	Immunoglobulin heavy constant gamma 3	x	x
487	P02549	Spectrin alpha chain, erythrocytic 1	x
488	P02649	Apolipoprotein E	x
489	P02743	Serum amyloid P-component	x
490	P04080	Cystatin-B	x	x
491	P04275	von Willebrand factor, von Willebrand antigen 2	x
492	P05090	Apolipoprotein D	x
493	P05387	60S acidic ribosomal protein P2
494	P01623	Ig kappa chain V-III region WOL		x
495	P01622	Ig kappa chain V-III region Ti	x
496	P05455	Lupus La protein	x
497	P06753	Tropomyosin alpha-3 chain	x	x
498	P07602	Prosaposin
499	P07741	Adenine phosphoribosyltransferase	x
500	P07858	Cathepsin B	x
501	P07910	Heterogeneous nuclear ribonucleoproteins C1/C2	x
502	O60812	Heterogeneous nuclear ribonucleoprotein C-like 1
503	B2RXH8	Heterogeneous nuclear ribonucleoprotein C-like 2
504	P08572	Collagen alpha-2	x
505	P09871	Complement C1s subcomponent	x
506	P09936	Ubiquitin carboxyl-Terminal hydrolase isozyme L1	x	x
507	P10643	Complement component C7
508	P10768	S-formylglutathione hydrolase	x	x
509	P11277	Spectrin beta chain, erythrocytic	x
510	P12821	Angiotensin-converting enzyme	x
511	P13473	Lysosome-associated membrane glycoprotein 2	x
512	P13667	Protein disulfide-isomerase A4	x
513	P13716	Delta-aminolevulinic acid dehydratase	x
514	P13861	cAMP-dependent protein kinase type II-alpha regulatory subunit	x	x
515	P13987	CD59 glycoprotein
516	P16144	Integrin beta-4	x
517	P16152	Carbonyl reductase	x	x
518	P17174	Aspartate aminotransferase, cytoplasmic	x
519	P18621	60S ribosomal protein L17	x
520	P19971	Thymidine phosphorylase	x	x
521	P20591	Interferon-induced GTP-binding protein Mx1	x
522	P20592	Interferon-induced GTP-binding protein Mx2	x
523	P20618	Proteasome subunit beta type-1	x	x
524	P21246	Pleiotrophin
525	P21399	Cytoplasmic aconitate hydratase	x
526	P21980	Protein-glutamine gamma-glutamyltransferase 2	x
527	P22061	Protein-L-isoaspartate	x
528	P22695	Cytochrome b-c1 complex subunit 2, mitochondrial	x
529	P23142	Fibulin-1	x
530	P23246	Splicing factor, proline- and glutamine-rich	x
531	P25398	40S ribosomal protein S12	x
532	P25788	Proteasome subunit alpha type-3	x
533	P26373	60S ribosomal protein L13	x
534	P29218	Inositol monophosphatase 1	x
535	P29966	Myristoylated alanine-rich C-kinase substrate
536	P30040	Endoplasmic reticulum resident protein 29
537	P30043	Flavin reductase	x	x
538	P30046	D-dopachrome decarboxylase
539	A6NHG4	D-dopachrome decarboxylase-like protein	x
540	P30050	60S ribosomal protein L12	x	x
541	P35241	Radixin	x
542	P35858	Insulin-like growth factor-binding protein complex acid labile subunit	x
543	P36957	Dihydrolipoyllysine-residue succinyltransferase component of 2-oxoglutarate dehydrogenase complex, mitochondrial	x
544	P38117	Electron transfer flavoprotein subunit beta	x
545	P38159	RNA-binding motif protein, X chromosome	x
546	Q96E39	RNA binding motif protein, X-linked-like-1	x
547	O75526	RNA-binding motif protein, X-linked-like-2
548	Q8N7X1	RNA-binding motif protein, X-linked-like-3
549	P39060	Collagen alpha-1	x
550	P42224	Signal transducer and activator of transcription 1-alpha/beta	x
551	P45974	Ubiquitin carboxyl-terminal hydrolase 5	x
552	P47755	F-actin-capping protein subunit alpha-2	x	x
553	P48643	T-complex protein 1 subunit epsilon	x	x
554	P49411	Elongation factor Tu, mitochondrial	x	x
555	P50995	Annexin A11	x
556	P52272	Heterogeneous nuclear ribonucleoprotein M	x
557	P53621	Coatomer subunit alpha	x
558	P54709	Sodium/potassium-transporting ATPase subunit beta-3	x
559	P55209	Nucleosome assembly protein 1-like 1	x
560	P60953	Cell division control protein 42 homolog	x
561	P60981	Destrin	x	x
562	P61019	Ras-related protein Rab-2A	x
563	Q8WUD1	Ras-related protein Rab-2B
564	P61163	Alpha-centractin	x	x
565	P42025	Beta-centractin	x
566	P61970	Nuclear transport factor 2	x
567	P62140	Serine/threonine-protein phosphatase PP1-beta catalytic subunit	x
568	P36873	Serine/threonine-protein phosphatase PP1-gamma catalytic subunit	x
569	P62136	Serine/threonine-protein phosphatase PP1-alpha catalytic subunit	x	x
570	P63000	Ras-related C3 botulinum toxin substrate 1	x
571	P60763	Ras-related C3 botulinum toxin substrate 3
572	P15153	Ras-related C3 botulinum toxin substrate 2	x
573	P63208	S-phase kinase-associated protein 1
574	P68366	Tubulin alpha-4A chain	x
575	P69892	Hemoglobin subunit gamma-2
576	P69891	Hemoglobin subunit gamma-1	x
577	P78417	Glutathione S-transferase omega-1	x	x
578	P84243	Histone H3.3	x	x
579	Q71DI3	Histone H3.2	x
580	Q16695	Histone H3.1t	x
581	P68431	Histone H3.1	x
582	Q6NXT2	Histone H3.3C
583	Q01105	Protein SET	x
584	P0DME0	Protein SETSIP
585	Q07020	60S ribosomal protein L18	x
586	Q07157	Tight junction protein ZO-1	x
587	Q08209	Serine/threonine-protein phosphatase 2B catalytic subunit alpha isoform	x
588	P16298	Serine/threonine-protein phosphatase 2B catalytic subunit beta isoform	x
589	P48454	Serine/threonine-protein phosphatase 2B catalytic subunit gamma isoform
590	Q09028	Histone-binding protein RBBP4	x
591	Q16576	Histone-binding protein RBBP7	x
592	Q13263	Transcription intermediary factor 1-beta	x
593	Q13642	Four and a half LIM domains protein 1	x	x
594	Q14011	Cold-inducible RNA-binding protein	x
595	Q14103	Heterogeneous nuclear ribonucleoprotein D0	x	x
596	Q14108	Lysosome membrane protein 2	x
597	Q14247	Src substrate cortactin	x
598	Q15370	Elongin-B
599	Q16643	Drebrin	x
600	Q16891	MICOS complex subunit MIC60	x
601	Q4V9L6	Transmembrane protein 119	x
602	Q5SSJ5	Heterochromatin protein 1-binding protein 3	x
603	Q8IZP2	Putative protein FAM10A4
604	P50502	Hsc70-interacting protein	x
605	Q8NFI4	Putative protein FAM10A5
606	Q8NCW5	NAD(P)H-hydrate epimerase	x
607	Q92629	Delta-sarcoglycan	x
608	Q93077	Histone H2A type 1-C
609	Q7L7L0	Histone H2A type 3
610	P04908	Histone H2A type 1-B/E	x
611	Q99878	Histone H2A type 1-J
612	Q96KK5	Histone H2A type 1-H		x
613	Q9BTM1	Histone H2A.J
614	Q16777	Histone H2A type 2-C
615	Q6FI13	Histone H2A type 2-A	x
616	P20671	Histone H2A type 1-D
617	P0C0S8	Histone H2A type 1
618	Q96QV6	Histone H2A type 1-A
619	P16104	Histone H2AX	x
620	Q96AY3	Peptidyl-prolyl cis-trans isomerase FKBP10	x
621	Q96IU4	Protein ABHD14B	x
622	Q96P44	Collagen alpha-1	x
623	Q99829	Copine-1	x
624	Q9BSJ8	Extended synaptotagmin-1	x
625	Q9H223	EH domain-containing protein 4	x
626	Q9HBL0	Tensin-1	x
627	Q63HR2	Tensin-2
628	Q68CZ2	Tensin-3	x
629	Q9NP97	Dynein light chain roadblock-type 1	x
630	Q8TF09	Dynein light chain roadblock-type 2
631	Q9NVA2	Septin-11	x	x
632	Q14141	Septin-6	x
633	Q92599	Septin-8	x
634	Q9UBP4	Dickkopf-related protein 3	x
635	Q9UEY8	Gamma-adducin	x
636	Q9UN36	Protein NDRG2	x
637	Q9UPQ0	LIM and calponin homology domains-containing protein 1	x
638	Q9Y224	RNA transcription, translation and transport factor protein	x
639	Q9Y230	RuvB-like 2	x
640	Q9Y281	Cofilin-2	x	x
641	Q9Y5Z4	Heme-binding protein 2	x
642	P02461	Collagen alpha-1	x	x
643	P08779	Keratin, type I cytoskeletal 16		x
644	P13647	Keratin, type II cytoskeletal 5		x
645	P07951	Tropomyosin beta chain	x	x
646	E9PAV3	Nascent polypeptide-associated complex subunit alpha, muscle-specific form
647	Q13765	Nascent polypeptide-associated complex subunit alpha
648	O14737	Programmed cell death protein 5
649	O43169	Cytochrome b5 type B
650	O43172	U4/U6 small nuclear ribonucleoprotein Prp4
651	O43390	Heterogeneous nuclear ribonucleoprotein R	x
652	O43399	Tumor protein D54	x
653	O43681	ATPase ASNA1	x
654	O43813	Glutathione S-transferase LANCL1	x
655	O43865	S-adenosylhomocysteine hydrolase-like protein 1	x
656	Q96HN2	Adenosylhomocysteinase 3	x
657	O60282	Kinesin heavy chain isoform 5C
658	P33176	Kinesin-1 heavy chain	x
659	Q12840	Kinesin heavy chain isoform 5A
660	O60716	Catenin delta-1	x
661	O75340	Programmed cell death protein 6	x
662	O75347	Tubulin-specific chaperone A
663	O75487	Glypican-4	x
664	O75489	NADH dehydrogenase	x
665	O75531	Barrier-to-autointegration factor
666	O94760	N(G), N(G)-dimethylarginine dimethylaminohydrolase 1	x
667	O95292	Vesicle-associated membrane protein-associated protein B/C	x
668	Q9P0L0	Vesicle-associated membrane protein-associated protein A	x
669	O95777	U6 snRNA-associated Sm-like protein LSm8	x
670	O95834	Echinoderm microtubule-associated protein-like 2	x
671	O95967	EGF-containing fibulin-like extracellular matrix protein 2	x
672	P00167	Cytochrome b5		x
673	P00740	Coagulation factor IX
674	P01031	Complement C5	x
675	P01619	Immunoglobulin kappa variable 3-20	x
676	P01772	Immunoglobulin heavy variable 3-33	x
677	P01861	Immunoglobulin heavy constant gamma 4	x	x
678	P01876	Immunoglobulin heavy constant alpha 1	x	x
679	P01903	HLA class II histocompatibility antigen, DR alpha chain
680	P01906	HLA class II histocompatibility antigen, DQ alpha 2 chain
681	P02655	Apolipoprotein C-II
682	P02686	Myelin basic protein	x
683	P02689	Myelin P2 protein	x
684	P15090	Fatty acid-binding protein, adipocyte
685	P01624	Immunoglobulin kappa variable 3-15	x
686	P04434	Deleted.	x
687	P01700	Immunoglobulin lambda variable 1-47	x
688	P04216	Thy-1 membrane glycoprotein	x
689	P04271	Protein S100-B	x
690	P04278	Sex hormone-binding globulin	x
691	P04844	Dolichyl-diphosphooligosaccharide--protein glycosyltransferase subunit 2	x
692	P05026	Sodium/potassium-transporting ATPase subunit beta-1	x
693	P05109	Protein S100-A8	x	x
694	P06702	Protein S100-A9	x	x
695	P07954	Fumarate hydratase, mitochondrial	x	x
696	P08237	ATP-dependent 6-phosphofructokinase, muscle type	x
697	P08559	Pyruvate dehydrogenase E1 component subunit alpha, somatic form, mitochondrial	x
698	P08571	Monocyte differentiation antigen CD14	x
699	P08582	Melanotransferrin	x
700	P09619	Platelet-derived growth factor receptor beta
701	P0C0L4	Complement C4-A	x	x
702	P10412	Histone H1.4	x
703	P16402	Histone H1.3
704	P22492	Histone H1t
705	Q02539	Histone H1.1
706	P11216	Glycogen phosphorylase, brain form	x
707	P11310	Medium-chain specific acyl-CoA dehydrogenase, mitochondrial	x
708	P11586	C-1-tetrahydrofolate synthase, cytoplasmic	x
709	P12955	Xaa-Pro dipeptidase	x
710	P13591	Neural cell adhesion molecule 1	x
711	P13761	HLA class II histocompatibility antigen, DRB1-7 beta chain
712	Q9TQE0	HLA class II histocompatibility antigen, DRB1-9 beta chain
713	Q30167	HLA class II histocompatibility antigen, DRB1-10 beta chain
714	Q30154	HLA class II histocompatibility antigen, DR beta 5 chain
715	Q30134	HLA class II histocompatibility antigen, DRB1-8 beta chain
716	Q29974	HLA class II histocompatibility antigen, DRB1-16 beta chain
717	P79483	HLA class II histocompatibility antigen, DR beta 3 chain
718	P20039	HLA class II histocompatibility antigen, DRB1-11 beta chain
719	P13760	HLA class II histocompatibility antigen, DRB1-4 beta chain
720	P04229	HLA class II histocompatibility antigen, DRB1-1 beta chain	x
721	P13798	Acylamino-acid-releasing enzyme
722	P14174	Macrophage migration inhibitory factor	x	x
723	P14854	Cytochrome c oxidase subunit 6B1
724	P14868	Aspartate--tRNA ligase, cytoplasmic	x
725	P15121	Aldose reductase	x	x
726	P15144	Aminopeptidase N
727	P15880	40S ribosomal protein S2	x
728	P16070	CD44 antigen	x
729	P16112	Aggrecan core protein	x
730	P16615	Sarcoplasmic/endoplasmic reticulum calcium ATPase 2	x
731	O14983	Sarcoplasmic/endoplasmic reticulum calcium ATPase 1
732	P16949	Stathmin
733	Q93045	Stathmin-2
734	P17987	T-complex protein 1 subunit alpha	x
735	P18085	ADP-ribosylation factor 4
736	P18124	60S ribosomal protein L7	x
737	P18428	Lipopolysaccharide-binding protein	x
738	P18669	Phosphoglycerate mutase 1	x	x
739	P15259	Phosphoglycerate mutase 2
740	Q8N0Y7	Probable phosphoglycerate mutase 4	x
741	P18859	ATP synthase-coupling factor 6, mitochondrial
742	P19105	Myosin regulatory light chain 12A
743	O14950	Myosin regulatory light chain 12B	x	x
744	P20340	Ras-related protein Rab-6A	x
745	Q9NRW1	Ras-related protein Rab-6B
746	Q14964	Ras-related protein Rab-39A
747	P20810	Calpastatin	x
748	P21281	V-type proton ATPase subunit B, brain isoform	x
749	P22105	Tenascin-X	x
750	Q16473	Putative tenascin-XA
751	P23229	Integrin alpha-6	x
752	P23468	Receptor-type tyrosine-protein phosphatase delta	x
753	Q13332	Receptor-type tyrosine-protein phosphatase S	x
754	P24534	Elongation factor 1-beta	x
755	P24666	Low molecular weight phosphotyrosine protein phosphatase
756	P24844	Myosin regulatory light polypeptide 9
757	P25067	Collagen alpha-2	x
758	P25789	Proteasome subunit alpha type-4	x	x
759	P26447	Protein S100-A4	x
760	P26599	Polypyrimidine tract-binding protein 1	x
761	P27105	Erythrocyte band 7 integral membrane protein	x
762	P28062	Proteasome subunit beta type-8		x
763	P28482	Mitogen-activated protein kinase 1	x	x
764	P29590	Protein PML	x
765	P30084	Enoyl-CoA hydratase, mitochondrial	x
766	P30740	Leukocyte elastase inhibitor	x	x
767	P50452	Serpin B8
768	O75830	Serpin I2
769	P31040	Succinate dehydrogenase	x
770	P31937	3-hydroxyisobutyrate dehydrogenase, mitochondrial	x
771	P31942	Heterogeneous nuclear ribonucleoprotein H3	x
772	P31943	Heterogeneous nuclear ribonucleoprotein H	x
773	P52597	Heterogeneous nuclear ribonucleoprotein F	x
774	P55795	Heterogeneous nuclear ribonucleoprotein H2	x
775	P31946	14-3-3 protein beta/alpha	x	x
776	P31948	Stress-induced-phosphoprotein 1	x
777	P33316	Deoxyuridine 5'-triphosphate nucleotidohydrolase, mitochondrial	x
778	P35221	Catenin alpha-1	x
779	P35222	Catenin beta-1	x
780	P35268	60S ribosomal protein L22	x
781	P35606	Coatomer subunit beta'	x
782	P35637	RNA-binding protein FUS	x
783	Q92804	TATA-binding protein-associated factor 2N
784	P36405	ADP-ribosylation factor-like protein 3	x
785	P39059	Collagen alpha-1	x
786	P40429	60S ribosomal protein L13a	x
787	Q6NVV1	Putative 60S ribosomal protein L13a protein RPL13AP3
788	P42126	Enoyl-CoA delta isomerase 1, mitochondrial
789	P42765	3-ketoacyl-CoA thiolase, mitochondrial	x	x
790	P43034	Platelet-activating factor acetylhydrolase IB subunit alpha		x
791	P43686	26S proteasome regulatory subunit 6B	x
792	P46108	Adapter molecule crk	x
793	P46777	60S ribosomal protein L5	x
794	P46781	40S ribosomal protein S9	x
795	P46782	40S ribosomal protein S5	x
796	P46939	Utrophin	x
797	P48147	Prolyl endopeptidase	x
798	P48444	Coatomer subunit delta	x
799	P48637	Glutathione synthetase	x
800	P50135	Histamine N-methyltransferase	x
801	P50895	Basal cell adhesion molecule
802	P50914	60S ribosomal protein L14	x
803	P51178	1-phosphatidylinositol 4,5-bisphosphate phosphodiesterase delta-1	x
804	P51858	Hepatoma-derived growth factor
805	P52209	6-phosphogluconate dehydrogenase, decarboxylating	x
806	P52907	F-actin-capping protein subunit alpha-1	x
807	P54578	Ubiquitin carboxyl-terminal hydrolase 14	x
808	P54725	UV excision repair protein RAD23 homolog A	x
809	P54727	UV excision repair protein RAD23 homolog B	x
810	P55036	26S proteasome non-ATPase regulatory subunit 4	x
811	P55084	Trifunctional enzyme subunit beta, mitochondrial	x	x
812	P55287	Cadherin-11	x
813	P60033	CD81 antigen
814	P60866	40S ribosomal protein S20	x
815	P60891	Ribose-phosphate pyrophosphokinase 1
816	P21108	Ribose-phosphate pyrophosphokinase 3
817	P11908	Ribose-phosphate pyrophosphokinase 2	x	x
818	P60903	Protein S100-A10		x
819	P61088	Ubiquitin-conjugating enzyme E2 N	x	x
820	Q5JXB2	Putative ubiquitin-conjugating enzyme E2 N-like
821	P61160	Actin-related protein 2	x
822	P61247	40S ribosomal protein S3a	x
823	P61353	60S ribosomal protein L27	x
824	P61586	Transforming protein RhoA	x
825	P08134	Rho-related GTP-binding protein RhoC
826	P61758	Prefoldin subunit 3
827	P62081	40S ribosomal protein S7	x
828	P62269	40S ribosomal protein S18	x
829	P62318	Small nuclear ribonucleoprotein Sm D3	x
830	P62328	Thymosin beta-4
831	P62424	60S ribosomal protein L7a	x
832	P62701	40S ribosomal protein S4, X isoform	x
833	P62851	40S ribosomal protein S25
834	P62873	Guanine nucleotide-binding protein G	x
835	P62888	60S ribosomal protein L30		x
836	P62942	Peptidyl-prolyl cis-trans isomerase FKBP1A	x
837	P62987	Ubiquitin-60S ribosomal protein L40	x
838	P62979	Ubiquitin-40S ribosomal protein S27a		x
839	P0CG47	Polyubiquitin-B
840	P0CG48	Polyubiquitin-C
841	P63092	Guanine nucleotide-binding protein G	x
842	Q5JWF2	Guanine nucleotide-binding protein G	x
843	P63098	Calcineurin subunit B type 1
844	P63162	Small nuclear ribonucleoprotein-associated protein N	x
845	P14678	Small nuclear ribonucleoprotein-associated proteins B and B'
846	P04207	Ig kappa chain V-III region CLL (Rheumatoid factor)	x
847	P01605	Ig kappa chain V-I region Lay	x
848	P63167	Dynein light chain 1, cytoplasmic		x
849	Q96FJ2	Dynein light chain 2, cytoplasmic
850	P68402	Platelet-activating factor acetylhydrolase IB subunit beta	x
851	P80723	Brain acid soluble protein 1
852	P84077	ADP-ribosylation factor 1
853	P61204	ADP-ribosylation factor 3	x
854	P84085	ADP-ribosylation factor 5
855	Q00325	Phosphate carrier protein, mitochondrial	x
856	Q00577	Transcriptional activator protein Pur-alpha	x
857	Q01469	Fatty acid-binding protein 5	x	x
858	Q02878	60S ribosomal protein L6	x
859	Q04837	Single-stranded DNA-binding protein, mitochondrial	x
860	Q06033	Inter-alpha-trypsin inhibitor heavy chain H3
861	Q06828	Fibromodulin	x
862	Q07021	Complement component 1 Q subcomponent-binding protein, mitochondrial	x
863	Q07075	Glutamyl aminopeptidase	x
864	Q10588	ADP-ribosyl cyclase/cyclic ADP-ribose hydrolase 2
865	Q12805	EGF-containing fibulin-like extracellular matrix protein 1	x
866	Q12905	Interleukin enhancer-binding factor 2	x
867	Q13011	Delta	x
868	Q13126	S-methyl-5'-thioadenosine phosphorylase	x	x
869	Q13404	Ubiquitin-conjugating enzyme E2 variant 1	x	x
870	Q15819	Ubiquitin-conjugating enzyme E2 variant 2	x
871	Q13510	Acid ceramidase	x
872	Q14019	Coactosin-like protein	x
873	Q14240	Eukaryotic initiation factor 4A-II	x
874	Q14699	Raftlin
875	Q14764	Major vault protein	x
876	Q14766	Latent-transforming growth factor beta-binding protein 1	x
877	Q14974	Importin subunit beta-1	x
878	Q15257	Serine/threonine-protein phosphatase 2A activator	x
879	Q15365	Poly	x
880	Q15369	Elongin-C
881	Q15404	Ras suppressor protein 1	x
882	Q15631	Translin	x
883	Q15717	ELAV-like protein 1	x
884	Q15746	Myosin light chain kinase, smooth muscle	x
885	Q15847	Adipogenesis regulatory factor
886	Q16181	Septin-7	x	x
887	Q6ZU15	Septin-14
888	Q16363	Laminin subunit alpha-4	x
889	Q16401	26S proteasome non-ATPase regulatory subunit 5	x
890	Q16527	Cysteine and glycine-rich protein 2	x
891	Q16610	Extracellular matrix protein 1
892	Q16678	Cytochrome P450 1B1	x
893	Q16698	2,4-dienoyl-CoA reductase, mitochondrial	x	x
894	Q27J81	Inverted formin-2	x
895	Q32P28	Prolyl 3-hydroxylase 1	x
896	Q63ZY3	KN motif and ankyrin repeat domain-containing protein 2	x	x
897	Q6BCY4	NADH-cytochrome b5 reductase 2		x
898	Q6NZI2	Caveolae-associated protein 1	x
899	Q6P2Q9	Pre-mRNA-processing-splicing factor 8	x
900	Q71UI9	Histone H2A.V	x
901	P0C0S5	Histone H2A.Z	x
902	Q8IUE6	Histone H2A type 2-B
903	Q86U42	Polyadenylate-binding protein 2	x
904	Q86UP2	Kinectin	x
905	Q86UP3	Zinc finger homeobox protein 4	x
906	Q8IZ40	REST corepressor 2
907	Q8N257	Histone H2B type 3-B
908	Q16778	Histone H2B type 2-E
909	P33778	Histone H2B type 1-B
910	P23527	Histone H2B type 1-O		x
911	P06899	Histone H2B type 1-J	x
912	Q6DRA6	Putative histone H2B type 2-D
913	Q6DN03	Putative histone H2B type 2-C
914	Q96A08	Histone H2B type 1-A
915	Q8NBS9	Thioredoxin domain-containing protein 5	x
916	Q8NC56	LEM domain-containing protein 2	x
917	Q8WUM4	Programmed cell death 6-interacting protein	x
918	Q8WZA0	Protein LZIC	x
919	Q92522	Histone H1x	x
920	Q92597	Protein NDRG1	x
921	Q92734	Protein TFG	x
922	Q92882	Osteoclast-stimulating factor 1	x
923	Q96AC1	Fermitin family homolog 2	x
924	Q96FV2	Secernin-2	x
925	Q96FW1	Ubiquitin thioesterase OTUB1	x
926	Q96IY4	Carboxypeptidase B2	x
927	Q96JB5	CDK5 regulatory subunit-associated protein 3	x
928	Q99439	Calponin-2	x
929	Q99584	Protein S100-A13	x	x
930	Q99747	Gamma-soluble NSF attachment protein	x
931	Q99798	Aconitate hydratase, mitochondrial	x
932	Q99832	T-complex protein 1 subunit eta	x
933	Q9BRA2	Thioredoxin domain-containing protein 17
934	Q9BS40	Latexin	x
935	Q9BTV4	Transmembrane protein 43	x
936	Q9BX66	Sorbin and SH3 domain-containing protein 1
937	Q9BX68	Histidine triad nucleotide-binding protein 2, mitochondrial
938	Q9BY77	Polymerase delta-interacting protein 3
939	Q9C040	Tripartite motif-containing protein 2
940	Q9GZM7	Tubulointerstitial nephritis antigen-like	x
941	Q9H0R4	Haloacid dehalogenase-like hydrolase domain-containing protein 2	x	x
942	Q9H0U4	Ras-related protein Rab-1B
943	P62820	Ras-related protein Rab-1A		x
944	Q92928	Putative Ras-related protein Rab-1C
945	Q9H2H8	Peptidyl-prolyl cis-trans isomerase-like 3
946	Q9H2U2	Inorganic pyrophosphatase 2, mitochondrial	x
947	Q9H4A4	Aminopeptidase B	x
948	Q9H7C9	Mth938 domain-containing protein
949	Q9H8H3	Methyltransferase-like protein 7A	x
950	Q9HC38	Glyoxalase domain-containing protein 4	x
951	Q9HDC9	Adipocyte plasma membrane-associated protein	x
952	Q9NPH2	Inositol-3-phosphate synthase 1	x	x
953	Q9NQR4	Omega-amidase NIT2	x
954	Q9NR12	PDZ and LIM domain protein 7	x
955	Q9NR28	Diablo homolog, mitochondrial
956	Q9NR31	GTP-binding protein SAR1a
957	Q9Y6B6	GTP-binding protein SAR1b
958	Q9NXU5	ADP-ribosylation factor-like protein 15
959	Q9NZJ9	Diphosphoinositol polyphosphate phosphohydrolase 2	x
960	Q9NZW4	Dentin sialophosphoprotein	x
961	Q9P2E9	Ribosome-binding protein 1	x
962	Q9P2R3	Rabankyrin-5	x
963	Q9P2S6	Ankyrin repeat and MYND domain-containing protein 1
964	Q9UBR2	Cathepsin Z	x
965	Q9UFN0	Protein NipSnap homolog 3A	x
966	Q9BS92	Protein NipSnap homolog 3B
967	Q9UGM5	Fetuin-B	x
968	Q9UHY7	Enolase-phosphatase E1	x
969	Q9UIJ7	GTP: AMP phosphotransferase AK3, mitochondrial	x	x
970	Q9UJU6	Drebrin-like protein	x
971	Q9UJZ1	Stomatin-like protein 2, mitochondrial
972	Q9UKK9	ADP-sugar pyrophosphatase	x
973	Q9UL46	Proteasome activator complex subunit 2	x	x
974	Q9UMX5	Neudesin
975	Q9UQ80	Proliferation-associated protein 2G4	x
976	Q9Y240	C-type lectin domain family 11 member A
977	Q9Y285	Phenylalanine--tRNA ligase alpha subunit	x
978	Q9Y3D6	Mitochondrial fission 1 protein
979	Q9Y3Z3	Deoxynucleoside triphosphate triphosphohydrolase SAMHD1	x
980	Q9Y4G6	Talin-2	x
981	Q9Y639	Neuroplastin
982	Q9Y680	Peptidyl-prolyl cis-trans isomerase FKBP7
983	O14686	Histone-lysine N-methyltransferase 2D	x
984	A0AVT1	Ubiquitin-like modifier-activating enzyme 6
985	A6NI03	Putative tripartite motif-containing protein 64B
986	O00461	Golgi integral membrane protein 4
987	O14495	Phospholipid phosphatase 3	x
988	O14618	Copper chaperone for superoxide dismutase	x
989	O14791	Apolipoprotein L1
990	O14880	Microsomal glutathione S-transferase 3
991	O15031	Plexin-B2	x
992	O15160	DNA-directed RNA polymerases I and III subunit RPAC1	x
993	O15195	Villin-like protein
994	O15212	Prefoldin subunit 6
995	O15400	Syntaxin-7	x
996	O43324	Eukaryotic translation elongation factor 1 epsilon-1	x
997	O43617	Trafficking protein particle complex subunit 3
998	O43731	ER lumen protein-retaining receptor 3
999	O60220	Mitochondrial import inner membrane translocase subunit Tim8 A
1000	O60313	Dynamin-like 120 kDa protein, mitochondrial
1001	O75251	NADH dehydrogenase
1002	O75396	Vesicle-trafficking protein SEC22b	x
1003	O75475	PC4 and SFRS1-interacting protein
1004	O75781	Paralemmin-1	x
1005	O75915	PRA1 family protein 3	x
1006	O75947	ATP synthase subunit d, mitochondrial
1007	O75955	Flotillin-1
1008	O94973	AP-2 complex subunit alpha-2
1009	O95782	AP-2 complex subunit alpha-1	x
1010	O95394	Phosphoacetylglucosamine mutase	x
1011	O95571	Persulfide dioxygenase ETHE1, mitochondrial
1012	O95670	V-type proton ATPase subunit G 2
1013	O75348	V-type proton ATPase subunit G 1
1014	O95674	Phosphatidate cytidylyltransferase 2
1015	O95980	Reversion-inducing cysteine-rich protein with Kazal motifs
1016	P00403	Cytochrome c oxidase subunit 2	x
1017	P01602	Immunoglobulin kappa variable 1-5
1018	P01597	Immunoglobulin kappa variable 1-39		x
1019	P01599	Immunoglobulin kappa variable 1-17
1020	P01594	Immunoglobulin kappa variable 1-33
1021	P01593	Immunoglobulin kappa variable 1D-33	x
1022	P01596	Immunoglobulin kappa chain V-I region CAR	x
1023	P01614	Immunoglobulin kappa variable 2D-40	x
1024	P01615	Immunoglobulin kappa variable 2D-28
1025	P01617	Immunoglobulin kappa chain V-II region TEW	x	x
1026	P06309	Immunoglobulin kappa chain V-II region GM607 (Fragment)	x
1027	P06310	Immunoglobulin kappa variable 2-30	x
1028	P01714	Immunoglobulin lambda variable 3-19	x
1029	P01717	Immunoglobulin lambda variable 3-25	x
1030	P01742	Immunoglobulin heavy variable 1-69	x
1031	P01761	Immunoglobulin heavy chain V-I region SIE	x
1032	P01743	Immunoglobulin heavy variable 1-46
1033	P01767	Immunoglobulin heavy variable 3-53	x
1034	P01764	Immunoglobulin heavy variable 3-23	x
1035	P01766	Immunoglobulin heavy variable 3-13	x	x
1036	P01776	Immunoglobulin heavy chain V-III region WAS	x
1037	P01825	Immunoglobulin heavy variable 4-59	x
1038	P06331	Immunoglobulin heavy variable 4-34
1039	P01877	Immunoglobulin heavy constant alpha 2	x
1040	P02462	Collagen alpha-1	x
1041	P02654	Apolipoprotein C-I
1042	P04179	Superoxide dismutase	x	x
1043	P01704	Immunoglobulin lambda variable 2-14
1044	P04233	HLA class II histocompatibility antigen gamma chain
1045	P04430	Immunoglobulin kappa variable 1-16	x
1046	P04433	Immunoglobulin kappa variable 3-11	x	x
1047	P04899	Guanine nucleotide-binding protein G	x
1048	P63096	Guanine nucleotide-binding protein G
1049	P09471	Guanine nucleotide-binding protein G
1050	P11488	Guanine nucleotide-binding protein G
1051	P19087	Guanine nucleotide-binding protein G
1052	A8MTJ3	Guanine nucleotide-binding protein G
1053	P38405	Guanine nucleotide-binding protein G
1054	P05161	Ubiquitin-like protein ISG15	x
1055	P05386	60S acidic ribosomal protein P1
1056	P06454	Prothymosin alpha
1057	P06681	Complement C2	x
1058	P06703	Protein S100-A6	x	x
1059	P06748	Nucleophosmin	x
1060	P07099	Epoxide hydrolase 1
1061	P07225	Vitamin K-dependent protein S	x
1062	P07305	Histone H1.0	x
1063	P07358	Complement component C8 beta chain	x
1064	P07738	Bisphosphoglycerate mutase	x
1065	P08590	Myosin light chain 3
1066	P09497	Clathrin light chain B
1067	P09874	Poly	x
1068	P0C0L5	Complement C4-B
1069	P0C870	Bifunctional peptidase and
1070	P0CG06	Immunoglobulin lambda-3 chain C regions	x	x
1071	P0CG04	Immunoglobulin lambda constant 1
1072	B9A064	Immunoglobulin lambda-like polypeptide 5	x	x
1073	P0DOY2	Immunoglobulin lambda constant 2
1074	P0DOY3	Immunoglobulin lambda constant 3
1075	P0CF74	Immunoglobulin lambda constant 6
1076	A0M8Q6	Immunoglobulin lambda constant 7
1077	P10301	Ras-related protein R-Ras
1078	P11279	Lysosome-associated membrane glycoprotein 1
1079	P12270	Nucleoprotein TPR	x
1080	P13010	X-ray repair cross-complementing protein 5	x
1081	P13693	Translationally-controlled tumor protein	x
1082	P15311	Ezrin	x
1083	P16035	Metalloproteinase inhibitor 2
1084	P16403	Histone H1.2	x
1085	P17301	Integrin alpha-2
1086	P17302	Gap junction alpha-1 protein	x
1087	P17980	26S proteasome regulatory subunit 6A	x
1088	P18583	Protein SON	x
1089	P19404	NADH dehydrogenase	x
1090	P20962	Parathymosin
1091	P21291	Cysteine and glycine-rich protein 1	x
1092	P22102	Trifunctional purine biosynthetic protein adenosine-3	x
1093	P22234	Multifunctional protein ADE2	x
1094	P24752	Acetyl-CoA acetyltransferase, mitochondrial	x
1095	P25325	3-mercaptopyruvate sulfurtransferase	x
1096	P25685	DnaJ homolog subfamily B member 1	x
1097	P25787	Proteasome subunit alpha type-2	x
1098	P28072	Proteasome subunit beta type-6	x
1099	P29373	Cellular retinoic acid-binding protein 2
1100	P30049	ATP synthase subunit delta, mitochondrial	x
1101	P30459	HLA class I histocompatibility antigen, A-74 alpha chain
1102	P10314	HLA class I histocompatibility antigen, A-32 alpha chain
1103	P30512	HLA class I histocompatibility antigen, A-29 alpha chain
1104	P16189	HLA class I histocompatibility antigen, A-31 alpha chain
1105	P30455	HLA class I histocompatibility antigen, A-36 alpha chain
1106	P30443	HLA class I histocompatibility antigen, A-1 alpha chain
1107	P13746	HLA class I histocompatibility antigen, A-11 alpha chain
1108	P04439	HLA class I histocompatibility antigen, A-3 alpha chain	x
1109	P30456	HLA class I histocompatibility antigen, A-43 alpha chain
1110	P31930	Cytochrome b-c1 complex subunit 1, mitochondrial	x	x
1111	P31949	Protein S100-A11	x	x
1112	P32004	Neural cell adhesion molecule L1	x
1113	P32456	Guanylate-binding protein 2	x
1114	P32455	Guanylate-binding protein 1	x
1115	P35080	Profilin-2	x	x
1116	P35613	Basigin
1117	P35998	26S proteasome regulatory subunit 7	x
1118	P37108	Signal recognition particle 14 kDa protein	x
1119	P37840	Alpha-synuclein	x
1120	P40121	Macrophage-capping protein	x
1121	P40306	Proteasome subunit beta type-10	x
1122	P40763	Signal transducer and activator of transcription 3	x
1123	P43307	Translocon-associated protein subunit alpha
1124	P46776	60S ribosomal protein L27a	x
1125	P46952	3-hydroxyanthranilate 3,4-dioxygenase	x
1126	P48059	LIM and senescent cell antigen-like-containing domain protein 1	x
1127	P48426	Phosphatidylinositol 5-phosphate 4-kinase type-2 alpha	x
1128	P78356	Phosphatidylinositol 5-phosphate 4-kinase type-2 beta
1129	P49207	60S ribosomal protein L34
1130	P49588	Alanine--tRNA ligase, cytoplasmic	x
1131	P49748	Very long-chain specific acyl-CoA dehydrogenase, mitochondrial	x
1132	P50148	Guanine nucleotide-binding protein G	x
1133	P50453	Serpin B9	x
1134	P51148	Ras-related protein Rab-5C	x
1135	P20339	Ras-related protein Rab-5A
1136	P51572	B-cell receptor-associated protein 31
1137	P51812	Ribosomal protein S6 kinase alpha-3
1138	P52566	Rho GDP-dissociation inhibitor 2	x	x
1139	P53004	Biliverdin reductase A	x	x
1140	P53041	Serine/threonine-protein phosphatase 5
1141	P53999	Activated RNA polymerase II transcriptional coactivator p15		x
1142	P55145	Mesencephalic astrocyte-derived neurotrophic factor
1143	P55265	Double-stranded RNA-specific adenosine deaminase	x
1144	P55290	Cadherin-13	x
1145	P55769	NHP2-like protein 1	x	x
1146	P56134	ATP synthase subunit f, mitochondrial	x
1147	P56199	Integrin alpha-1
1148	P56385	ATP synthase subunit e, mitochondrial
1149	P58546	Myotrophin	x
1150	P59768	Guanine nucleotide-binding protein G	x
1151	P60228	Eukaryotic translation initiation factor 3 subunit E	x
1152	P60709	Actin, cytoplasmic 1		x
1153	Q6S8J3	POTE ankyrin domain family member E	x
1154	P60842	Eukaryotic initiation factor 4A-I	x
1155	P60983	Glia maturation factor beta	x
1156	P61020	Ras-related protein Rab-5B
1157	P61026	Ras-related protein Rab-10
1158	P61106	Ras-related protein Rab-14
1159	P61225	Ras-related protein Rap-2b
1160	P61626	Lysozyme C	x	x
1161	P61769	Beta-2-microglobulin
1162	P61803	Dolichyl-diphosphooligosaccharide--protein glycosyltransferase subunit DAD1	x
1163	P62195	26S proteasome regulatory subunit 8	x
1164	P62310	U6 snRNA-associated Sm-like protein LSm3
1165	P62314	Small nuclear ribonucleoprotein Sm D1	x
1166	P62333	26S proteasome regulatory subunit 10B	x
1167	P62736	Actin, aortic smooth muscle	x
1168	P63267	Actin, gamma-enteric smooth muscle	x
1169	P62750	60S ribosomal protein L23a
1170	P62857	40S ribosomal protein S28
1171	P62861	40S ribosomal protein S30
1172	P62995	Transformer-2 protein homolog beta
1173	P63261	Actin, cytoplasmic 2	x
1174	P63313	Thymosin beta-10
1175	P67775	Serine/threonine-protein phosphatase 2A catalytic subunit alpha isoform
1176	P62714	Serine/threonine-protein phosphatase 2A catalytic subunit beta isoform	x	x
1177	P67809	Nuclease-sensitive element-binding protein 1
1178	Q9Y2T7	Y-box-binding protein 2
1179	P78410	Butyrophilin subfamily 3 member A2
1180	O00481	Butyrophilin subfamily 3 member A1
1181	O00478	Butyrophilin subfamily 3 member A3
1182	P78559	Microtubule-associated protein 1A	x
1183	P80303	Nucleobindin-2
1184	P80748	Immunoglobulin lambda variable 3-21	x	x
1185	P83731	60S ribosomal protein L24	x
1186	P84090	Enhancer of rudimentary homolog	x
1187	P84103	Serine/arginine-rich splicing factor 3	x
1188	Q00341	Vigilin
1189	Q01995	Transgelin	x
1190	Q02252	Methylmalonate-semialdehyde dehydrogenase	x
1191	Q02535	DNA-binding protein inhibitor ID-3
1192	Q02543	60S ribosomal protein L18a	x
1193	Q03135	Caveolin-1	x
1194	Q03591	Complement factor H-related protein 1	x
1195	Q9BXR6	Complement factor H-related protein 5
1196	Q07812	Apoptosis regulator BAX
1197	Q07960	Rho GTPase-activating protein 1	x
1198	Q08357	Sodium-dependent phosphate transporter 2
1199	Q12906	Interleukin enhancer-binding factor 3	x
1200	Q13148	TAR DNA-binding protein 43	x
1201	Q13185	Chromobox protein homolog 3
1202	Q13232	Nucleoside diphosphate kinase 3
1203	Q13243	Serine/arginine-rich splicing factor 5
1204	Q13247	Serine/arginine-rich splicing factor 6	x
1205	Q08170	Serine/arginine-rich splicing factor 4	x
1206	Q13449	Limbic system-associated membrane protein	x
1207	Q13885	Tubulin beta-2A chain	x	x
1208	Q14152	Eukaryotic translation initiation factor 3 subunit A	x
1209	Q14258	E3 ubiquitin/ISG15 ligase TRIM25	x
1210	Q14315	Filamin-C	x
1211	Q14344	Guanine nucleotide-binding protein subunit alpha-13	x
1212	Q14847	LIM and SH3 domain protein 1	x
1213	Q15185	Prostaglandin E synthase 3	x
1214	Q15366	Poly	x
1215	Q15435	Protein phosphatase 1 regulatory subunit 7	x
1216	Q15459	Splicing factor 3A subunit 1
1217	Q15714	TSC22 domain family protein 1
1218	Q15836	Vesicle-associated membrane protein 3	x
1219	P63027	Vesicle-associated membrane protein 2
1220	Q15942	Zyxin
1221	Q16563	Synaptophysin-like protein 1
1222	Q16629	Serine/arginine-rich splicing factor 7	x
1223	Q16718	NADH dehydrogenase	x
1224	Q16720	Plasma membrane calcium-transporting ATPase 3	x
1225	P23634	Plasma membrane calcium-transporting ATPase 4	x
1226	P20020	Plasma membrane calcium-transporting ATPase 1
1227	Q2VIR3	Eukaryotic translation initiation factor 2 subunit 3B	x
1228	P41091	Eukaryotic translation initiation factor 2 subunit 3
1229	Q2WGJ9	Fer-1-like protein 6
1230	Q3LXA3	Triokinase/FMN cyclase	x
1231	Q3ZCM7	Tubulin beta-8 chain	x
1232	Q53EL6	Programmed cell death protein 4	x
1233	Q562R1	Beta-actin-like protein 2	x
1234	Q58FF8	Putative heat shock protein HSP 90-beta 2
1235	Q5M9N0	Coiled-coil domain-containing protein 158	x
1236	Q5SRE7	Phytanoyl-CoA dioxygenase domain-containing protein 1	x
1237	Q5T7N2	LINE-1 type transposase domain-containing protein 1
1238	Q5TZA2	Rootletin	x
1239	Q6DD88	Atlastin-3
1240	Q6EEV6	Small ubiquitin-related modifier 4
1241	P61956	Small ubiquitin-related modifier 2
1242	P55854	Small ubiquitin-related modifier 3
1243	Q6PCB0	von Willebrand factor A domain-containing protein 1	x
1244	Q6UXY8	Transmembrane channel-like protein 5	x
1245	Q71U36	Tubulin alpha-1A chain	x	x
1246	P0DPH7	Tubulin alpha-3C chain
1247	P0DPH8	Tubulin alpha-3D chain
1248	Q6PEY2	Tubulin alpha-3E chain
1249	Q7Z3B1	Neuronal growth regulator 1
1250	Q7Z406	Myosin-14	x
1251	Q86YF9	Zinc finger protein DZIP1
1252	Q8IVM7	Putative uncharacterized protein encoded by LINC00346
1253	Q8IXH8	Cadherin-like protein 26
1254	Q8IXL6	Extracellular serine/threonine protein kinase FAM20C
1255	Q8IYT4	Katanin p60 ATPase-containing subunit A-like 2
1256	Q8N4T0	Carboxypeptidase A6
1257	Q8N5P1	Zinc finger CCCH domain-containing protein 8
1258	Q8N8Q8	Cytochrome c oxidase assembly protein COX18, mitochondrial
1259	Q8NBJ4	Golgi membrane protein 1
1260	Q8NDC0	MAPK-interacting and spindle-stabilizing protein-like
1261	Q8NHU6	Tudor domain-containing protein 7
1262	Q8TCZ2	CD99 antigen-like protein 2
1263	Q8TF30	WASP homolog-associated protein with actin, membranes and microtubules	x
1264	Q8WVM8	Sec1 family domain-containing protein 1	x
1265	Q8WVY7	Ubiquitin-like domain-containing CTD phosphatase 1
1266	Q8WWI5	Choline transporter-like protein 1
1267	Q8WX93	Palladin	x
1268	Q92499	ATP-dependent RNA helicase DDX1	x
1269	Q92747	Actin-related protein 2/3 complex subunit 1A	x
1270	Q92796	Disks large homolog 3
1271	Q96A49	Synapse-associated protein 1	x
1272	Q96AE4	Far upstream element-binding protein 1	x
1273	Q96AG4	Leucine-rich repeat-containing protein 59
1274	Q96CT7	Coiled-coil domain-containing protein 124
1275	Q96D15	Reticulocalbin-3
1276	Q96EP5	DAZ-associated protein 1
1277	Q96FQ6	Protein S100-A16
1278	Q96FZ7	Charged multivesicular body protein 6
1279	Q96G03	Phosphoglucomutase-2	x
1280	Q96HY6	DDRGK domain-containing protein 1	x
1281	Q96LR9	Apolipoprotein L domain-containing protein 1
1282	Q96S86	Hyaluronan and proteoglycan link protein 3
1283	Q86UW8	Hyaluronan and proteoglycan link protein 4
1284	Q96SM3	Probable carboxypeptidase X1	x
1285	Q96TA1	Niban-like protein 1	x
1286	Q99426	Tubulin-folding cofactor B	x
1287	Q99460	26S proteasome non-ATPase regulatory subunit 1	x
1288	Q99653	Calcineurin B homologous protein 1
1289	Q99733	Nucleosome assembly protein 1-like 4	x
1290	Q99784	Noelin
1291	Q99880	Histone H2B type 1-L	x
1292	Q99879	Histone H2B type 1-M	x
1293	Q99877	Histone H2B type 1-N
1294	Q93079	Histone H2B type 1-H
1295	Q5QNW6	Histone H2B type 2-F
1296	P62807	Histone H2B type 1-C/E/F/G/I
1297	P58876	Histone H2B type 1-D
1298	P57053	Histone H2B type F-S
1299	O60814	Histone H2B type 1-K
1300	Q99962	Endophilin-A1	x
1301	Q99961	Endophilin-A2
1302	Q9BQE3	Tubulin alpha-1C chain
1303	Q9BR76	Coronin-1B	x
1304	Q9BRF8	Serine/threonine-protein phosphatase CPPED1	x
1305	Q9BRX8	Peroxiredoxin-like 2A
1306	Q9BUF5	Tubulin beta-6 chain	x
1307	Q9BUR5	MICOS complex subunit MIC26	x
1308	Q9BUT1	3-hydroxybutyrate dehydrogenase type 2	x
1309	Q9BVA1	Tubulin beta-2B chain	x
1310	Q9BVC6	Transmembrane protein 109	x
1311	Q9BWM7	Sideroflexin-3	x
1312	Q9BY67	Cell adhesion molecule 1	x
1313	Q9H299	SH3 domain-binding glutamic acid-rich-like protein 3
1314	Q9H4G4	Golgi-associated plant pathogenesis-related protein 1	x
1315	Q9HCB6	Spondin-1	x
1316	Q9NQ76	Matrix extracellular phosphoglycoprotein
1317	Q9NRV9	Heme-binding protein 1	x	x
1318	Q9NTJ5	Phosphatidylinositide phosphatase SAC1	x
1319	Q9NVD7	Alpha-parvin	x
1320	Q9NY47	Voltage-dependent calcium channel subunit alpha-2/delta-2	x
1321	Q9NZ08	Endoplasmic reticulum aminopeptidase 1	x
1322	Q9NZN4	EH domain-containing protein 2	x
1323	Q9NZW5	MAGUK p55 subfamily member 6	x
1324	Q9P0M6	Core histone macro-H2A.2	x
1325	Q9UBQ7	Glyoxylate reductase/hydroxypyruvate reductase	x
1326	Q9UHV9	Prefoldin subunit 2
1327	Q9UK22	F-box only protein 2	x
1328	Q9UKY7	Protein CDV3 homolog
1329	Q9UM54	Unconventional myosin-VI	x
1330	Q9UMS6	Synaptopodin-2
1331	Q9UQP3	Tenascin-N	x
1332	Q9Y2S2	Lambda-crystallin homolog	x
1333	Q9Y333	U6 snRNA-associated Sm-like protein LSm2
1334	Q9Y3I0	tRNA-splicing ligase RtcB homolog	x
1335	Q9Y3U8	60S ribosomal protein L36
1336	Q9Y4F1	FERM, ARHGEF and pleckstrin domain-containing protein 1	x
1337	Q9Y4K3	TNF receptor-associated factor 6
1338	Q9Y4L1	Hypoxia up-regulated protein 1	x
1339	Q9Y5L4	Mitochondrial import inner membrane translocase subunit Tim13
1340	O60522	Tudor domain-containing protein 6
1341	P10155	60 kDa SS-A/Ro ribonucleoprotein
1342	P11226	Mannose-binding protein C
1343	P61011	Signal recognition particle 54 kDa protein	x
1344	Q13496	Myotubularin
1345	Q8IWZ3	Ankyrin repeat and KH domain-containing protein 1
1346	Q8TCT8	Signal peptide peptidase-like 2A
1347	Q8TE85	Grainyhead-like protein 3 homolog	x
1348	Q9UKI8	Serine/threonine-protein kinase tousled-like 1

## Sheet: Table 3
Protein ID	Entry name	Protein names	Gene names
A1A5D9	BICL2_HUMAN	BICD family-like cargo adapter 2 (Bicaudal D-related protein 2) (BICD-related protein 2) (BICDR-2) (Coiled-coil domain-containing protein 64B)	BICDL2 BICDR2 CCDC64B
A2VEC9	SSPO_HUMAN	SCO-spondin (SCO-spondin pseudogene)	SSPOP KIAA2036 SSPO
A6NCM1	IQCAL_HUMAN	IQ and AAA domain-containing protein 1-like (IQ and AAA domain-containing protein 1 pseudogene 1)	IQCA1L IQCA1P1
A6NE01	F186A_HUMAN	Protein FAM186A	FAM186A
A6NGG8	PCARE_HUMAN	Photoreceptor cilium actin regulator	PCARE C2orf71
A6PVC2	TTLL8_HUMAN	Protein monoglycylase TTLL8 (EC 6.3.2.-) (Tubulin--tyrosine ligase-like protein 8)	TTLL8
A8MXQ7	IQAK1_HUMAN	IQ motif and ankyrin repeat domain-containing protein 1	IQANK1
A8TX70	CO6A5_HUMAN	Collagen alpha-5(VI) chain (Collagen alpha-1(XXIX) chain) (von Willebrand factor A domain-containing protein 4)	COL6A5 COL29A1 VWA4
A9Z1Z3	FR1L4_HUMAN	Fer-1-like protein 4	FER1L4 C20orf124
B5ME19	EIFCL_HUMAN	Eukaryotic translation initiation factor 3 subunit C-like protein	EIF3CL
O00151	PDLI1_HUMAN	PDZ and LIM domain protein 1 (C-terminal LIM domain protein 1) (Elfin) (LIM domain protein CLP-36)	PDLIM1 CLIM1 CLP36
O00160	MYO1F_HUMAN	Unconventional myosin-If (Myosin-Ie)	MYO1F
O00203	AP3B1_HUMAN	AP-3 complex subunit beta-1 (Adaptor protein complex AP-3 subunit beta-1) (Adaptor-related protein complex 3 subunit beta-1) (Beta-3A-adaptin) (Clathrin assembly protein complex 3 beta-1 large chain)	AP3B1 ADTB3A
O00264	PGRC1_HUMAN	Membrane-associated progesterone receptor component 1 (mPR) (Dap1) (IZA)	PGRMC1 HPR6.6 PGRMC
O00299	CLIC1_HUMAN	Chloride intracellular channel protein 1 (Chloride channel ABP) (Nuclear chloride ion channel 27) (NCC27) (Regulatory nuclear chloride ion channel protein) (hRNCC)	CLIC1 G6 NCC27
O00399	DCTN6_HUMAN	Dynactin subunit 6 (Dynactin subunit p27) (Protein WS-3)	DCTN6 WS3
O00468	AGRIN_HUMAN	Agrin [Cleaved into: Agrin N-terminal 110 kDa subunit; Agrin C-terminal 110 kDa subunit; Agrin C-terminal 90 kDa fragment (C90); Agrin C-terminal 22 kDa fragment (C22)]	AGRN AGRIN
O00571	DDX3X_HUMAN	ATP-dependent RNA helicase DDX3X (EC 3.6.4.13) (CAP-Rf) (DEAD box protein 3, X-chromosomal) (DEAD box, X isoform) (DBX) (Helicase-like protein 2) (HLP2)	DDX3X DBX DDX3
O00743	PPP6_HUMAN	Serine/threonine-protein phosphatase 6 catalytic subunit (PP6C) (EC 3.1.3.16) [Cleaved into: Serine/threonine-protein phosphatase 6 catalytic subunit, N-terminally processed]	PPP6C PPP6
O00754	MA2B1_HUMAN	Lysosomal alpha-mannosidase (Laman) (EC 3.2.1.24) (Lysosomal acid alpha-mannosidase) (Mannosidase alpha class 2B member 1) (Mannosidase alpha-B) [Cleaved into: Lysosomal alpha-mannosidase A peptide; Lysosomal alpha-mannosidase B peptide; Lysosomal alpha-mannosidase C peptide; Lysosomal alpha-mannosidase D peptide; Lysosomal alpha-mannosidase E peptide]	MAN2B1 LAMAN MANB
O14495	PLPP3_HUMAN	Phospholipid phosphatase 3 (EC 3.1.3.-) (EC 3.1.3.4) (Lipid phosphate phosphohydrolase 3) (PAP2-beta) (Phosphatidate phosphohydrolase type 2b) (Phosphatidic acid phosphatase 2b) (PAP-2b) (PAP2b) (Vascular endothelial growth factor and type I collagen-inducible protein) (VCIP)	PLPP3 LPP3 PPAP2B
O14514	AGRB1_HUMAN	Adhesion G protein-coupled receptor B1 (Brain-specific angiogenesis inhibitor 1) [Cleaved into: Vasculostatin-40 (Vstat40); Vasculostatin-120 (Vstat120)]	ADGRB1 BAI1
O14594	NCAN_HUMAN	Neurocan core protein (Chondroitin sulfate proteoglycan 3)	NCAN CSPG3 NEUR
O14686	KMT2D_HUMAN	Histone-lysine N-methyltransferase 2D (Lysine N-methyltransferase 2D) (EC 2.1.1.354) (ALL1-related protein) (Myeloid/lymphoid or mixed-lineage leukemia protein 2)	KMT2D ALR MLL2 MLL4
O14787	TNPO2_HUMAN	Transportin-2 (Karyopherin beta-2b)	TNPO2
O14802	RPC1_HUMAN	DNA-directed RNA polymerase III subunit RPC1 (RNA polymerase III subunit C1) (EC 2.7.7.6) (DNA-directed RNA polymerase III largest subunit) (DNA-directed RNA polymerase III subunit A) (RNA polymerase III 155 kDa subunit) (RPC155) (RNA polymerase III subunit C160)	POLR3A
O14827	RGRF2_HUMAN	Ras-specific guanine nucleotide-releasing factor 2 (Ras-GRF2) (Ras guanine nucleotide exchange factor 2)	RASGRF2 GRF2
O14841	OPLA_HUMAN	5-oxoprolinase (EC 3.5.2.9) (5-oxo-L-prolinase) (5-OPase) (Pyroglutamase)	OPLAH
O14979	HNRDL_HUMAN	Heterogeneous nuclear ribonucleoprotein D-like (hnRNP D-like) (hnRNP DL) (AU-rich element RNA-binding factor) (JKT41-binding protein) (Protein laAUF1)	HNRNPDL HNRPDL JKTBP
O14980	XPO1_HUMAN	Exportin-1 (Exp1) (Chromosome region maintenance 1 protein homolog)	XPO1 CRM1
O15031	PLXB2_HUMAN	Plexin-B2 (MM1)	PLXNB2 KIAA0315
O15054	KDM6B_HUMAN	Lysine-specific demethylase 6B (EC 1.14.11.68) (JmjC domain-containing protein 3) (Jumonji domain-containing protein 3) (Lysine demethylase 6B) ([histone H3]-trimethyl-L-lysine(27) demethylase 6B)	KDM6B JMJD3 KIAA0346
O15056	SYNJ2_HUMAN	Synaptojanin-2 (EC 3.1.3.36) (Synaptic inositol 1,4,5-trisphosphate 5-phosphatase 2)	SYNJ2 KIAA0348
O15067	PUR4_HUMAN	Phosphoribosylformylglycinamidine synthase (FGAM synthase) (FGAMS) (EC 6.3.5.3) (Formylglycinamide ribonucleotide amidotransferase) (FGAR amidotransferase) (FGAR-AT) (Formylglycinamide ribotide amidotransferase)	PFAS KIAA0361
O15143	ARC1B_HUMAN	Actin-related protein 2/3 complex subunit 1B (Arp2/3 complex 41 kDa subunit) (p41-ARC)	ARPC1B ARC41
O15144	ARPC2_HUMAN	Actin-related protein 2/3 complex subunit 2 (Arp2/3 complex 34 kDa subunit) (p34-ARC)	ARPC2 ARC34 PRO2446
O15145	ARPC3_HUMAN	Actin-related protein 2/3 complex subunit 3 (Arp2/3 complex 21 kDa subunit) (p21-ARC)	ARPC3 ARC21
O15173	PGRC2_HUMAN	Membrane-associated progesterone receptor component 2 (Progesterone membrane-binding protein) (Steroid receptor protein DG6)	PGRMC2 DG6 PMBP
O15230	LAMA5_HUMAN	Laminin subunit alpha-5 (Laminin-10 subunit alpha) (Laminin-11 subunit alpha) (Laminin-15 subunit alpha)	LAMA5 KIAA0533 KIAA1907
O15260	SURF4_HUMAN	Surfeit locus protein 4	SURF4 SURF-4
O15371	EIF3D_HUMAN	Eukaryotic translation initiation factor 3 subunit D (eIF3d) (Eukaryotic translation initiation factor 3 subunit 7) (eIF-3-zeta) (eIF3 p66)	EIF3D EIF3S7
O15400	STX7_HUMAN	Syntaxin-7	STX7
O15460	P4HA2_HUMAN	Prolyl 4-hydroxylase subunit alpha-2 (4-PH alpha-2) (EC 1.14.11.2) (Procollagen-proline,2-oxoglutarate-4-dioxygenase subunit alpha-2)	P4HA2 UNQ290/PRO330
O15533	TPSN_HUMAN	Tapasin (TPN) (TPSN) (NGS-17) (TAP-associated protein) (TAP-binding protein)	TAPBP NGS17 TAPA
O43149	ZZEF1_HUMAN	Zinc finger ZZ-type and EF-hand domain-containing protein 1	ZZEF1 KIAA0399
O43175	SERA_HUMAN	D-3-phosphoglycerate dehydrogenase (3-PGDH) (EC 1.1.1.95) (2-oxoglutarate reductase) (EC 1.1.1.399) (Malate dehydrogenase) (EC 1.1.1.37)	PHGDH PGDH3
O43237	DC1L2_HUMAN	Cytoplasmic dynein 1 light intermediate chain 2 (Dynein light intermediate chain 2, cytosolic) (LIC-2) (LIC53/55)	DYNC1LI2 DNCLI2 LIC2
O43242	PSMD3_HUMAN	26S proteasome non-ATPase regulatory subunit 3 (26S proteasome regulatory subunit RPN3) (26S proteasome regulatory subunit S3) (Proteasome subunit p58)	PSMD3
O43264	ZW10_HUMAN	Centromere/kinetochore protein zw10 homolog	ZW10
O43301	HS12A_HUMAN	Heat shock 70 kDa protein 12A	HSPA12A KIAA0417
O43324	MCA3_HUMAN	Eukaryotic translation elongation factor 1 epsilon-1 (Aminoacyl tRNA synthetase complex-interacting multifunctional protein 3) (Elongation factor p18) (Multisynthase complex auxiliary component p18)	EEF1E1 AIMP3 P18
O43598	DNPH1_HUMAN	2'-deoxynucleoside 5'-phosphate N-hydrolase 1 (EC 3.2.2.-) (c-Myc-responsive protein RCL)	DNPH1 C6orf108 RCL
O43660	PLRG1_HUMAN	Pleiotropic regulator 1	PLRG1
O43681	GET3_HUMAN	ATPase GET3 (EC 3.6.-.-) (Arsenical pump-driving ATPase) (Arsenite-stimulated ATPase) (Guided entry of tail-anchored proteins factor 3, ATPase) (Transmembrane domain recognition complex 40 kDa ATPase subunit) (hARSA-I) (hASNA-I)	GET3 ARSA ASNA1 TRC40
O43776	SYNC_HUMAN	Asparagine--tRNA ligase, cytoplasmic (EC 6.1.1.22) (Asparaginyl-tRNA synthetase) (AsnRS) (Asparaginyl-tRNA synthetase 1)	NARS1 NARS NRS
O43813	LANC1_HUMAN	Glutathione S-transferase LANCL1 (EC 2.5.1.18) (40 kDa erythrocyte membrane protein) (p40) (LanC-like protein 1)	LANCL1 GPR69A
O60234	GMFG_HUMAN	Glia maturation factor gamma (GMF-gamma)	GMFG
O60244	MED14_HUMAN	Mediator of RNA polymerase II transcription subunit 14 (Activator-recruited cofactor 150 kDa component) (ARC150) (Cofactor required for Sp1 transcriptional activation subunit 2) (CRSP complex subunit 2) (Mediator complex subunit 14) (RGR1 homolog) (hRGR1) (Thyroid hormone receptor-associated protein complex 170 kDa component) (Trap170) (Transcriptional coactivator CRSP150) (Vitamin D3 receptor-in…	MED14 ARC150 CRSP2 CXorf4 DRIP150 EXLM1 RGR1 TRAP170
O60287	NPA1P_HUMAN	Nucleolar pre-ribosomal-associated protein 1 (Nucleolar protein 254 kDa) (URB1 ribosome biogenesis 1 homolog)	URB1 C21orf108 KIAA0539 NOP254 NPA1
O60290	ZN862_HUMAN	Zinc finger protein 862	ZNF862 KIAA0543
O60292	SI1L3_HUMAN	Signal-induced proliferation-associated 1-like protein 3 (SIPA1-like protein 3) (SPA-1-like protein 3)	SIPA1L3 KIAA0545 SPAL3
O60303	KATIP_HUMAN	Katanin-interacting protein	KATNIP KIAA0556
O60610	DIAP1_HUMAN	Protein diaphanous homolog 1 (Diaphanous-related formin-1) (DRF1)	DIAPH1 DIAP1
O60673	REV3L_HUMAN	DNA polymerase zeta catalytic subunit (EC 2.7.7.7) (Protein reversionless 3-like) (REV3-like) (hREV3)	REV3L POLZ REV3
O60749	SNX2_HUMAN	Sorting nexin-2 (Transformation-related gene 9 protein) (TRG-9)	SNX2 TRG9
O60884	DNJA2_HUMAN	DnaJ homolog subfamily A member 2 (Cell cycle progression restoration gene 3 protein) (Dnj3) (Dj3) (HIRA-interacting protein 4) (Renal carcinoma antigen NY-REN-14)	DNAJA2 CPR3 HIRIP4
O75064	DEN4B_HUMAN	DENN domain-containing protein 4B	DENND4B KIAA0476
O75155	CAND2_HUMAN	Cullin-associated NEDD8-dissociated protein 2 (Cullin-associated and neddylation-dissociated protein 2) (Epididymis tissue protein Li 169) (TBP-interacting protein of 120 kDa B) (TBP-interacting protein 120B) (p120 CAND2)	CAND2 KIAA0667 TIP120B
O75323	NIPS2_HUMAN	Protein NipSnap homolog 2 (NipSnap2) (Glioblastoma-amplified sequence)	NIPSNAP2 GBAS
O75390	CISY_HUMAN	Citrate synthase, mitochondrial (EC 2.3.3.1) (Citrate (Si)-synthase)	CS
O75396	SC22B_HUMAN	Vesicle-trafficking protein SEC22b (ER-Golgi SNARE of 24 kDa) (ERS-24) (ERS24) (SEC22 vesicle-trafficking protein homolog B) (SEC22 vesicle-trafficking protein-like 1)	SEC22B SEC22L1
O75443	TECTA_HUMAN	Alpha-tectorin	TECTA
O75487	GPC4_HUMAN	Glypican-4 (K-glypican) [Cleaved into: Secreted glypican-4]	GPC4 UNQ474/PRO937
O75489	NDUS3_HUMAN	NADH dehydrogenase [ubiquinone] iron-sulfur protein 3, mitochondrial (EC 7.1.1.2) (Complex I-30kD) (CI-30kD) (NADH-ubiquinone oxidoreductase 30 kDa subunit)	NDUFS3
O75592	MYCB2_HUMAN	E3 ubiquitin-protein ligase MYCBP2 (EC 2.3.2.33) (Myc-binding protein 2) (Protein associated with Myc)	MYCBP2 KIAA0916 PAM
O75594	PGRP1_HUMAN	Peptidoglycan recognition protein 1 (Peptidoglycan recognition protein short) (PGRP-S)	PGLYRP1 PGLYRP PGRP TNFSF3L SBBI68 UNQ639/PRO1269
O75691	UTP20_HUMAN	Small subunit processome component 20 homolog (Down-regulated in metastasis protein) (Novel nucleolar protein 73) (NNP73) (Protein Key-1A6)	UTP20 DRIM
O75746	CMC1_HUMAN	Calcium-binding mitochondrial carrier protein Aralar1 (Mitochondrial aspartate glutamate carrier 1) (Solute carrier family 25 member 12)	SLC25A12 ARALAR1
O75874	IDHC_HUMAN	Isocitrate dehydrogenase [NADP] cytoplasmic (IDH) (EC 1.1.1.42) (Cytosolic NADP-isocitrate dehydrogenase) (IDP) (NADP(+)-specific ICDH) (Oxalosuccinate decarboxylase)	IDH1 PICD
O75915	PRAF3_HUMAN	PRA1 family protein 3 (ADP-ribosylation factor-like protein 6-interacting protein 5) (ARL-6-interacting protein 5) (Aip-5) (Cytoskeleton-related vitamin A-responsive protein) (Dermal papilla-derived protein 11) (GTRAP3-18) (Glutamate transporter EAAC1-interacting protein) (JM5) (Prenylated Rab acceptor protein 2) (Protein JWa) (Putative MAPK-activating protein PM27)	ARL6IP5 DERP11 JWA PRA2 PRAF3 HSPC127
O75970	MPDZ_HUMAN	Multiple PDZ domain protein (Multi-PDZ domain protein 1)	MPDZ MUPP1
O76003	GLRX3_HUMAN	Glutaredoxin-3 (PKC-interacting cousin of thioredoxin) (PICOT) (PKC-theta-interacting protein) (PKCq-interacting protein) (Thioredoxin-like protein 2)	GLRX3 PICOT TXNL2 HUSSY-22
O94819	KBTBB_HUMAN	Kelch repeat and BTB domain-containing protein 11 (Chronic myelogenous leukemia-associated protein) (Kelch domain-containing protein 7B)	KBTBD11 CMLAP KIAA0711 KLHDC7C
O94827	PKHG5_HUMAN	Pleckstrin homology domain-containing family G member 5 (PH domain-containing family G member 5) (Guanine nucleotide exchange factor 720) (GEF720)	PLEKHG5 KIAA0720
O94832	MYO1D_HUMAN	Unconventional myosin-Id	MYO1D KIAA0727
O95071	UBR5_HUMAN	E3 ubiquitin-protein ligase UBR5 (EC 2.3.2.26) (E3 ubiquitin-protein ligase, HECT domain-containing 1) (HECT-type E3 ubiquitin transferase UBR5) (Hyperplastic discs protein homolog) (hHYD) (Progestin-induced protein)	UBR5 EDD EDD1 HYD KIAA0896
O95153	RIMB1_HUMAN	Peripheral-type benzodiazepine receptor-associated protein 1 (PRAX-1) (Peripheral benzodiazepine receptor-interacting protein) (PBR-IP) (RIMS-binding protein 1) (RIM-BP1) (TSPO-associated protein 1)	TSPOAP1 BZRAP1 KIAA0612 RBP1 RIMBP1
O95292	VAPB_HUMAN	Vesicle-associated membrane protein-associated protein B/C (VAMP-B/VAMP-C) (VAMP-associated protein B/C) (VAP-B/VAP-C)	VAPB UNQ484/PRO983
O95336	6PGL_HUMAN	6-phosphogluconolactonase (6PGL) (EC 3.1.1.31)	PGLS
O95342	ABCBB_HUMAN	Bile salt export pump (EC 7.6.2.-) (ATP-binding cassette sub-family B member 11)	ABCB11 BSEP
O95373	IPO7_HUMAN	Importin-7 (Imp7) (Ran-binding protein 7) (RanBP7)	IPO7 RANBP7
O95479	G6PE_HUMAN	GDH/6PGL endoplasmic bifunctional protein [Includes: Hexose-6-phosphate dehydrogenase (Glucose 1-dehydrogenase) (GDH) (EC 1.1.1.47) (Glucose-6-phosphate dehydrogenase) (EC 1.1.1.363); 6-phosphogluconolactonase (6PGL) (EC 3.1.1.31)]	H6PD GDH
O95602	RPA1_HUMAN	DNA-directed RNA polymerase I subunit RPA1 (RNA polymerase I subunit A1) (EC 2.7.7.6) (A190) (DNA-directed RNA polymerase I largest subunit) (DNA-directed RNA polymerase I subunit A) (RNA polymerase I 194 kDa subunit) (RPA194)	POLR1A
O95757	HS74L_HUMAN	Heat shock 70 kDa protein 4L (Heat shock 70-related protein APG-1) (Osmotic stress protein 94)	HSPA4L APG1 OSP94
O95833	CLIC3_HUMAN	Chloride intracellular channel protein 3	CLIC3
O95865	DDAH2_HUMAN	N(G),N(G)-dimethylarginine dimethylaminohydrolase 2 (DDAH-2) (Dimethylarginine dimethylaminohydrolase 2) (EC 3.5.3.18) (DDAHII) (Dimethylargininase-2) (Protein G6a) (S-phase protein)	DDAH2 DDAH G6A NG30
O95967	FBLN4_HUMAN	EGF-containing fibulin-like extracellular matrix protein 2 (Fibulin-4) (FIBL-4) (Protein UPH1)	EFEMP2 FBLN4 UNQ200/PRO226
P00367	DHE3_HUMAN	Glutamate dehydrogenase 1, mitochondrial (GDH 1) (EC 1.4.1.3)	GLUD1 GLUD
P00387	NB5R3_HUMAN	NADH-cytochrome b5 reductase 3 (B5R) (Cytochrome b5 reductase) (EC 1.6.2.2) (Diaphorase-1) [Cleaved into: NADH-cytochrome b5 reductase 3 membrane-bound form; NADH-cytochrome b5 reductase 3 soluble form]	CYB5R3 DIA1
P00441	SODC_HUMAN	Superoxide dismutase [Cu-Zn] (EC 1.15.1.1) (Superoxide dismutase 1) (hSod1)	SOD1
P00450	CERU_HUMAN	Ceruloplasmin (EC 1.16.3.1) (Ferroxidase)	CP
P00491	PNPH_HUMAN	Purine nucleoside phosphorylase (PNP) (EC 2.4.2.1) (Inosine phosphorylase) (Inosine-guanosine phosphorylase)	PNP NP
P00492	HPRT_HUMAN	Hypoxanthine-guanine phosphoribosyltransferase (HGPRT) (HGPRTase) (EC 2.4.2.8)	HPRT1 HPRT
P00736	C1R_HUMAN	Complement C1r subcomponent (EC 3.4.21.41) (Complement component 1 subcomponent r) [Cleaved into: Complement C1r subcomponent heavy chain; Complement C1r subcomponent light chain]	C1R
P00915	CAH1_HUMAN	Carbonic anhydrase 1 (EC 4.2.1.1) (Carbonate dehydratase I) (Carbonic anhydrase B) (CAB) (Carbonic anhydrase I) (CA-I)	CA1
P00918	CAH2_HUMAN	Carbonic anhydrase 2 (EC 4.2.1.1) (Carbonate dehydratase II) (Carbonic anhydrase C) (CAC) (Carbonic anhydrase II) (CA-II)	CA2
P01008	ANT3_HUMAN	Antithrombin-III (ATIII) (Serpin C1)	SERPINC1 AT3 PRO0309
P01019	ANGT_HUMAN	Angiotensinogen (Serpin A8) [Cleaved into: Angiotensin-1 (Angiotensin 1-10) (Angiotensin I) (Ang I); Angiotensin-2 (Angiotensin 1-8) (Angiotensin II) (Ang II); Angiotensin-3 (Angiotensin 2-8) (Angiotensin III) (Ang III) (Des-Asp[1]-angiotensin II); Angiotensin-4 (Angiotensin 3-8) (Angiotensin IV) (Ang IV); Angiotensin 1-9; Angiotensin 1-7; Angiotensin 1-5; Angiotensin 1-4]	AGT SERPINA8
P01024	CO3_HUMAN	Complement C3 (C3 and PZP-like alpha-2-macroglobulin domain-containing protein 1) [Cleaved into: Complement C3 beta chain; C3-beta-c (C3bc); Complement C3 alpha chain; C3a anaphylatoxin; Acylation stimulating protein (ASP) (C3adesArg); Complement C3b alpha' chain; Complement C3c alpha' chain fragment 1; Complement C3dg fragment; Complement C3g fragment; Complement C3d fragment; Complement C3f fra…	C3 CPAMD1
P01031	CO5_HUMAN	Complement C5 (C3 and PZP-like alpha-2-macroglobulin domain-containing protein 4) [Cleaved into: Complement C5 beta chain; Complement C5 alpha chain; C5a anaphylatoxin; Complement C5 alpha' chain]	C5 CPAMD4
P01616	KV203_HUMAN	Ig kappa chain V-II region MIL	n/a
P01714	LV319_HUMAN	Immunoglobulin lambda variable 3-19 (Ig lambda chain V-III region SH)	IGLV3-19
P01717	LV325_HUMAN	Immunoglobulin lambda variable 3-25 (Ig lambda chain V-IV region Hil)	IGLV3-25
P01834	IGKC_HUMAN	Immunoglobulin kappa constant (Ig kappa chain C region) (Ig kappa chain C region AG) (Ig kappa chain C region CUM) (Ig kappa chain C region EU) (Ig kappa chain C region OU) (Ig kappa chain C region ROY) (Ig kappa chain C region TI)	IGKC
P01857	IGHG1_HUMAN	Immunoglobulin heavy constant gamma 1 (Ig gamma-1 chain C region) (Ig gamma-1 chain C region EU) (Ig gamma-1 chain C region KOL) (Ig gamma-1 chain C region NIE)	IGHG1
P01859	IGHG2_HUMAN	Immunoglobulin heavy constant gamma 2 (Ig gamma-2 chain C region) (Ig gamma-2 chain C region DOT) (Ig gamma-2 chain C region TIL) (Ig gamma-2 chain C region ZIE)	IGHG2
P01860	IGHG3_HUMAN	Immunoglobulin heavy constant gamma 3 (HDC) (Heavy chain disease protein) (Ig gamma-3 chain C region)	IGHG3
P01861	IGHG4_HUMAN	Immunoglobulin heavy constant gamma 4 (Ig gamma-4 chain C region)	IGHG4
P01871	IGHM_HUMAN	Immunoglobulin heavy constant mu	IGHM
P02042	HBD_HUMAN	Hemoglobin subunit delta (Delta-globin) (Hemoglobin delta chain)	HBD
P02462	CO4A1_HUMAN	Collagen alpha-1(IV) chain [Cleaved into: Arresten]	COL4A1
P02511	CRYAB_HUMAN	Alpha-crystallin B chain (Alpha(B)-crystallin) (Heat shock protein beta-5) (HspB5) (Renal carcinoma antigen NY-REN-27) (Rosenthal fiber component)	CRYAB CRYA2 HSPB5
P02549	SPTA1_HUMAN	Spectrin alpha chain, erythrocytic 1 (Erythroid alpha-spectrin)	SPTA1 SPTA
P02647	APOA1_HUMAN	Apolipoprotein A-I (Apo-AI) (ApoA-I) (Apolipoprotein A1) [Cleaved into: Proapolipoprotein A-I (ProapoA-I); Truncated apolipoprotein A-I (Apolipoprotein A-I(1-242))]	APOA1
P02671	FIBA_HUMAN	Fibrinogen alpha chain [Cleaved into: Fibrinopeptide A; Fibrinogen alpha chain]	FGA
P02689	MYP2_HUMAN	Myelin P2 protein (Peripheral myelin protein 2)	PMP2
P02743	SAMP_HUMAN	Serum amyloid P-component (SAP) (9.5S alpha-1-glycoprotein) [Cleaved into: Serum amyloid P-component(1-203)]	APCS PTX2
P02750	A2GL_HUMAN	Leucine-rich alpha-2-glycoprotein (LRG)	LRG1 LRG
P02753	RET4_HUMAN	Retinol-binding protein 4 (Plasma retinol-binding protein) (PRBP) (RBP) [Cleaved into: Plasma retinol-binding protein(1-182); Plasma retinol-binding protein(1-181); Plasma retinol-binding protein(1-179); Plasma retinol-binding protein(1-176)]	RBP4 PRO2222
P02760	AMBP_HUMAN	Protein AMBP [Cleaved into: Alpha-1-microglobulin (Protein HC) (Alpha-1 microglycoprotein) (Complex-forming glycoprotein heterogeneous in charge); Inter-alpha-trypsin inhibitor light chain (ITI-LC) (Bikunin) (EDC1) (HI-30) (Uronic-acid-rich protein); Trypstatin]	AMBP HCP ITIL
P02763	A1AG1_HUMAN	Alpha-1-acid glycoprotein 1 (AGP 1) (Orosomucoid-1) (OMD 1)	ORM1 AGP1
P02765	FETUA_HUMAN	Alpha-2-HS-glycoprotein (Alpha-2-Z-globulin) (Ba-alpha-2-glycoprotein) (Fetuin-A) [Cleaved into: Alpha-2-HS-glycoprotein chain A; Alpha-2-HS-glycoprotein chain B]	AHSG FETUA PRO2743
P02766	TTHY_HUMAN	Transthyretin (ATTR) (Prealbumin) (TBPA)	TTR PALB
P02787	TRFE_HUMAN	Serotransferrin (Transferrin) (Beta-1 metal-binding globulin) (Siderophilin)	TF PRO1400
P02788	TRFL_HUMAN	Lactotransferrin (Lactoferrin) (EC 3.4.21.-) (Growth-inhibiting protein 12) (Talalactoferrin) [Cleaved into: Lactoferricin-H (Lfcin-H); Kaliocin-1; Lactoferroxin-A; Lactoferroxin-B; Lactoferroxin-C]	LTF GIG12 LF
P02792	FRIL_HUMAN	Ferritin light chain (Ferritin L subunit)	FTL
P02794	FRIH_HUMAN	Ferritin heavy chain (Ferritin H subunit) (EC 1.16.3.1) (Cell proliferation-inducing gene 15 protein) [Cleaved into: Ferritin heavy chain, N-terminally processed]	FTH1 FTH FTHL6 OK/SW-cl.84 PIG15
P04003	C4BPA_HUMAN	C4b-binding protein alpha chain (C4bp) (Proline-rich protein) (PRP)	C4BPA C4BP
P04040	CATA_HUMAN	Catalase (EC 1.11.1.6)	CAT
P04083	ANXA1_HUMAN	Annexin A1 (Annexin I) (Annexin-1) (Calpactin II) (Calpactin-2) (Chromobindin-9) (Lipocortin I) (Phospholipase A2 inhibitory protein) (p35)	ANXA1 ANX1 LPC1
P04196	HRG_HUMAN	Histidine-rich glycoprotein (Histidine-proline-rich glycoprotein) (HPRG)	HRG
P04207	KV308_HUMAN	Ig kappa chain V-III region CLL (Rheumatoid factor)	n/a
P04271	S100B_HUMAN	Protein S100-B (S-100 protein beta chain) (S-100 protein subunit beta) (S100 calcium-binding protein B)	S100B
P04275	VWF_HUMAN	von Willebrand factor (vWF) [Cleaved into: von Willebrand antigen 2 (von Willebrand antigen II)]	VWF F8VWF
P04433	KV311_HUMAN	Immunoglobulin kappa variable 3-11 (Ig kappa chain V-III region VG)	IGKV3-11
P04632	CPNS1_HUMAN	Calpain small subunit 1 (CSS1) (Calcium-activated neutral proteinase small subunit) (CANP small subunit) (Calcium-dependent protease small subunit) (CDPS) (Calcium-dependent protease small subunit 1) (Calpain regulatory subunit)	CAPNS1 CAPN4 CAPNS
P04792	HSPB1_HUMAN	Heat shock protein beta-1 (HspB1) (28 kDa heat shock protein) (Estrogen-regulated 24 kDa protein) (Heat shock 27 kDa protein) (HSP 27) (Stress-responsive protein 27) (SRP27)	HSPB1 HSP27 HSP28
P04843	RPN1_HUMAN	Dolichyl-diphosphooligosaccharide--protein glycosyltransferase subunit 1 (Dolichyl-diphosphooligosaccharide--protein glycosyltransferase 67 kDa subunit) (Ribophorin I) (RPN-I) (Ribophorin-1)	RPN1
P05090	APOD_HUMAN	Apolipoprotein D (Apo-D) (ApoD)	APOD
P05107	ITB2_HUMAN	Integrin beta-2 (Cell surface adhesion glycoproteins LFA-1/CR3/p150,95 subunit beta) (Complement receptor C3 subunit beta) (CD antigen CD18)	ITGB2 CD18 MFI7
P05155	IC1_HUMAN	Plasma protease C1 inhibitor (C1 Inh) (C1Inh) (C1 esterase inhibitor) (C1-inhibiting factor) (Serpin G1)	SERPING1 C1IN C1NH
P05164	PERM_HUMAN	Myeloperoxidase (MPO) (EC 1.11.2.2) [Cleaved into: Myeloperoxidase; 89 kDa myeloperoxidase; 84 kDa myeloperoxidase; Myeloperoxidase light chain; Myeloperoxidase heavy chain]	MPO
P05455	LA_HUMAN	Lupus La protein (La autoantigen) (La ribonucleoprotein) (Sjoegren syndrome type B antigen) (SS-B)	SSB
P05556	ITB1_HUMAN	Integrin beta-1 (Fibronectin receptor subunit beta) (Glycoprotein IIa) (GPIIA) (VLA-4 subunit beta) (CD antigen CD29)	ITGB1 FNRB MDF2 MSK12
P05997	CO5A2_HUMAN	Collagen alpha-2(V) chain	COL5A2
P06576	ATPB_HUMAN	ATP synthase subunit beta, mitochondrial (EC 7.1.2.2) (ATP synthase F1 subunit beta)	ATP5F1B ATP5B ATPMB ATPSB
P06702	S10A9_HUMAN	Protein S100-A9 (Calgranulin-B) (Calprotectin L1H subunit) (Leukocyte L1 complex heavy chain) (Migration inhibitory factor-related protein 14) (MRP-14) (p14) (S100 calcium-binding protein A9)	S100A9 CAGB CFAG MRP14
P06703	S10A6_HUMAN	Protein S100-A6 (Calcyclin) (Growth factor-inducible protein 2A9) (MLN 4) (Prolactin receptor-associated protein) (PRA) (S100 calcium-binding protein A6)	S100A6 CACY
P06727	APOA4_HUMAN	Apolipoprotein A-IV (Apo-AIV) (ApoA-IV) (Apolipoprotein A4)	APOA4
P06737	PYGL_HUMAN	Glycogen phosphorylase, liver form (EC 2.4.1.1)	PYGL
P06744	G6PI_HUMAN	Glucose-6-phosphate isomerase (GPI) (EC 5.3.1.9) (Autocrine motility factor) (AMF) (Neuroleukin) (NLK) (Phosphoglucose isomerase) (PGI) (Phosphohexose isomerase) (PHI) (Sperm antigen 36) (SA-36)	GPI
P06865	HEXA_HUMAN	Beta-hexosaminidase subunit alpha (EC 3.2.1.52) (Beta-N-acetylhexosaminidase subunit alpha) (Hexosaminidase subunit A) (N-acetyl-beta-glucosaminidase subunit alpha)	HEXA
P07237	PDIA1_HUMAN	Protein disulfide-isomerase (PDI) (EC 5.3.4.1) (Cellular thyroid hormone-binding protein) (Prolyl 4-hydroxylase subunit beta) (p55)	P4HB ERBA2L PDI PDIA1 PO4DB
P07332	FES_HUMAN	Tyrosine-protein kinase Fes/Fps (EC 2.7.10.2) (Feline sarcoma/Fujinami avian sarcoma oncogene homolog) (Proto-oncogene c-Fes) (Proto-oncogene c-Fps) (p93c-fes)	FES FPS
P07339	CATD_HUMAN	Cathepsin D (EC 3.4.23.5) [Cleaved into: Cathepsin D light chain; Cathepsin D heavy chain]	CTSD CPSD
P07357	CO8A_HUMAN	Complement component C8 alpha chain (Complement component 8 subunit alpha)	C8A
P07358	CO8B_HUMAN	Complement component C8 beta chain (Complement component 8 subunit beta)	C8B
P07384	CAN1_HUMAN	Calpain-1 catalytic subunit (EC 3.4.22.52) (Calcium-activated neutral proteinase 1) (CANP 1) (Calpain mu-type) (Calpain-1 large subunit) (Cell proliferation-inducing gene 30 protein) (Micromolar-calpain) (muCANP)	CAPN1 CANPL1 PIG30
P07738	PMGE_HUMAN	Bisphosphoglycerate mutase (BPGM) (EC 5.4.2.4) (2,3-bisphosphoglycerate mutase, erythrocyte) (2,3-bisphosphoglycerate synthase) (EC 5.4.2.11) (2,3-diphosphoglycerate mutase) (DPGM) (BPG-dependent PGAM)	BPGM
P07814	SYEP_HUMAN	Bifunctional glutamate/proline--tRNA ligase (Bifunctional aminoacyl-tRNA synthetase) (Cell proliferation-inducing gene 32 protein) (Glutamatyl-prolyl-tRNA synthetase) [Includes: Glutamate--tRNA ligase (EC 6.1.1.17) (Glutamyl-tRNA synthetase) (GluRS); Proline--tRNA ligase (EC 6.1.1.15) (Prolyl-tRNA synthetase)]	EPRS1 EPRS GLNS PARS QARS QPRS PIG32
P07910	HNRPC_HUMAN	Heterogeneous nuclear ribonucleoproteins C1/C2 (hnRNP C1/C2)	HNRNPC HNRPC
P07942	LAMB1_HUMAN	Laminin subunit beta-1 (Laminin B1 chain) (Laminin-1 subunit beta) (Laminin-10 subunit beta) (Laminin-12 subunit beta) (Laminin-2 subunit beta) (Laminin-6 subunit beta) (Laminin-8 subunit beta)	LAMB1
P07954	FUMH_HUMAN	Fumarate hydratase, mitochondrial (Fumarase) (HsFH) (EC 4.2.1.2)	FH
P08069	IGF1R_HUMAN	Insulin-like growth factor 1 receptor (EC 2.7.10.1) (Insulin-like growth factor I receptor) (IGF-I receptor) (CD antigen CD221) [Cleaved into: Insulin-like growth factor 1 receptor alpha chain; Insulin-like growth factor 1 receptor beta chain]	IGF1R
P08311	CATG_HUMAN	Cathepsin G (CG) (EC 3.4.21.20)	CTSG
P08473	NEP_HUMAN	Neprilysin (EC 3.4.24.11) (Atriopeptidase) (Common acute lymphocytic leukemia antigen) (CALLA) (Enkephalinase) (Neutral endopeptidase 24.11) (NEP) (Neutral endopeptidase) (Skin fibroblast elastase) (SFE) (CD antigen CD10)	MME EPN
P08559	ODPA_HUMAN	Pyruvate dehydrogenase E1 component subunit alpha, somatic form, mitochondrial (EC 1.2.4.1) (PDHE1-A type I)	PDHA1 PHE1A
P08572	CO4A2_HUMAN	Collagen alpha-2(IV) chain [Cleaved into: Canstatin]	COL4A2
P08574	CY1_HUMAN	Cytochrome c1, heme protein, mitochondrial (EC 7.1.1.8) (Complex III subunit 4) (Complex III subunit IV) (Cytochrome b-c1 complex subunit 4) (Ubiquinol-cytochrome-c reductase complex cytochrome c1 subunit) (Cytochrome c-1)	CYC1
P08621	RU17_HUMAN	U1 small nuclear ribonucleoprotein 70 kDa (U1 snRNP 70 kDa) (U1-70K) (snRNP70)	SNRNP70 RNPU1Z RPU1 SNRP70 U1AP1
P08758	ANXA5_HUMAN	Annexin A5 (Anchorin CII) (Annexin V) (Annexin-5) (Calphobindin I) (CBP-I) (Endonexin II) (Lipocortin V) (Placental anticoagulant protein 4) (PP4) (Placental anticoagulant protein I) (PAP-I) (Thromboplastin inhibitor) (Vascular anticoagulant-alpha) (VAC-alpha)	ANXA5 ANX5 ENX2 PP4
P08865	RSSA_HUMAN	40S ribosomal protein SA (37 kDa laminin receptor precursor) (37LRP) (37/67 kDa laminin receptor) (LRP/LR) (67 kDa laminin receptor) (67LR) (Colon carcinoma laminin-binding protein) (Laminin receptor 1) (LamR) (Laminin-binding protein precursor p40) (LBP/p40) (Multidrug resistance-associated protein MGr1-Ag) (NEM/1CHD4) (Small ribosomal subunit protein uS2)	RPSA LAMBR LAMR1
P09211	GSTP1_HUMAN	Glutathione S-transferase P (EC 2.5.1.18) (GST class-pi) (GSTP1-1)	GSTP1 FAEES3 GST3
P09382	LEG1_HUMAN	Galectin-1 (Gal-1) (14 kDa laminin-binding protein) (HLBP14) (14 kDa lectin) (Beta-galactoside-binding lectin L-14-I) (Galaptin) (HBL) (HPL) (Lactose-binding lectin 1) (Lectin galactoside-binding soluble 1) (Putative MAPK-activating protein PM12) (S-Lac lectin 1)	LGALS1
P09525	ANXA4_HUMAN	Annexin A4 (35-beta calcimedin) (Annexin IV) (Annexin-4) (Carbohydrate-binding protein p33/p41) (Chromobindin-4) (Endonexin I) (Lipocortin IV) (P32.5) (PP4-X) (Placental anticoagulant protein II) (PAP-II) (Protein II)	ANXA4 ANX4
P09622	DLDH_HUMAN	Dihydrolipoyl dehydrogenase, mitochondrial (EC 1.8.1.4) (Dihydrolipoamide dehydrogenase) (Glycine cleavage system L protein)	DLD GCSL LAD PHE3
P09848	LPH_HUMAN	Lactase-phlorizin hydrolase (Lactase-glycosylceramidase) [Includes: Lactase (EC 3.2.1.108); Phlorizin hydrolase (EC 3.2.1.62)]	LCT LPH
P09914	IFIT1_HUMAN	Interferon-induced protein with tetratricopeptide repeats 1 (IFIT-1) (Interferon-induced 56 kDa protein) (IFI-56K) (P56)	IFIT1 G10P1 IFI56 IFNAI1 ISG56
P09936	UCHL1_HUMAN	Ubiquitin carboxyl-terminal hydrolase isozyme L1 (UCH-L1) (EC 3.4.19.12) (Neuron cytoplasmic protein 9.5) (PGP 9.5) (PGP9.5) (Ubiquitin thioesterase L1)	UCHL1
Q9BTY7	HGH1_HUMAN	Protein HGH1 homolog	HGH1 C8orf30A C8orf30B FAM203A FAM203B
P0CG29	GST2_HUMAN	Glutathione S-transferase theta-2 (EC 2.5.1.18) (GST class-theta-2)	GSTT2
P10515	ODP2_HUMAN	Dihydrolipoyllysine-residue acetyltransferase component of pyruvate dehydrogenase complex, mitochondrial (EC 2.3.1.12) (70 kDa mitochondrial autoantigen of primary biliary cirrhosis) (PBC) (Dihydrolipoamide acetyltransferase component of pyruvate dehydrogenase complex) (M2 antigen complex 70 kDa subunit) (Pyruvate dehydrogenase complex component E2) (PDC-E2) (PDCE2)	DLAT DLTA
P10586	PTPRF_HUMAN	Receptor-type tyrosine-protein phosphatase F (EC 3.1.3.48) (Leukocyte common antigen related) (LAR)	PTPRF LAR
P10619	PPGB_HUMAN	Lysosomal protective protein (EC 3.4.16.5) (Carboxypeptidase C) (Carboxypeptidase L) (Cathepsin A) (Protective protein cathepsin A) (PPCA) (Protective protein for beta-galactosidase) [Cleaved into: Lysosomal protective protein 32 kDa chain; Lysosomal protective protein 20 kDa chain]	CTSA PPGB
P10644	KAP0_HUMAN	cAMP-dependent protein kinase type I-alpha regulatory subunit (Tissue-specific extinguisher 1) (TSE1)	PRKAR1A PKR1 PRKAR1 TSE1
P10768	ESTD_HUMAN	S-formylglutathione hydrolase (FGH) (EC 3.1.2.12) (Esterase D) (Methylumbelliferyl-acetate deacetylase) (EC 3.1.1.56)	ESD
P10809	CH60_HUMAN	60 kDa heat shock protein, mitochondrial (EC 5.6.1.7) (60 kDa chaperonin) (Chaperonin 60) (CPN60) (Heat shock protein 60) (HSP-60) (Hsp60) (HuCHA60) (Mitochondrial matrix protein P1) (P60 lymphocyte protein)	HSPD1 HSP60
P11047	LAMC1_HUMAN	Laminin subunit gamma-1 (Laminin B2 chain) (Laminin-1 subunit gamma) (Laminin-10 subunit gamma) (Laminin-11 subunit gamma) (Laminin-2 subunit gamma) (Laminin-3 subunit gamma) (Laminin-4 subunit gamma) (Laminin-6 subunit gamma) (Laminin-7 subunit gamma) (Laminin-8 subunit gamma) (Laminin-9 subunit gamma) (S-laminin subunit gamma) (S-LAM gamma)	LAMC1 LAMB2
P11177	ODPB_HUMAN	Pyruvate dehydrogenase E1 component subunit beta, mitochondrial (PDHE1-B) (EC 1.2.4.1)	PDHB PHE1B
P11216	PYGB_HUMAN	Glycogen phosphorylase, brain form (EC 2.4.1.1)	PYGB
P11217	PYGM_HUMAN	Glycogen phosphorylase, muscle form (EC 2.4.1.1) (Myophosphorylase)	PYGM
P11498	PYC_HUMAN	Pyruvate carboxylase, mitochondrial (EC 6.4.1.1) (Pyruvic carboxylase) (PCB)	PC
P11586	C1TC_HUMAN	C-1-tetrahydrofolate synthase, cytoplasmic (C1-THF synthase) [Cleaved into: C-1-tetrahydrofolate synthase, cytoplasmic, N-terminally processed] [Includes: Methylenetetrahydrofolate dehydrogenase (EC 1.5.1.5); Methenyltetrahydrofolate cyclohydrolase (EC 3.5.4.9); Formyltetrahydrofolate synthetase (EC 6.3.4.3)]	MTHFD1 MTHFC MTHFD
P11766	ADHX_HUMAN	Alcohol dehydrogenase class-3 (EC 1.1.1.1) (Alcohol dehydrogenase 5) (Alcohol dehydrogenase class chi chain) (Alcohol dehydrogenase class-III) (Glutathione-dependent formaldehyde dehydrogenase) (FALDH) (FDH) (GSH-FDH) (EC 1.1.1.-) (S-(hydroxymethyl)glutathione dehydrogenase) (EC 1.1.1.284)	ADH5 ADHX FDH
P12109	CO6A1_HUMAN	Collagen alpha-1(VI) chain	COL6A1
P12270	TPR_HUMAN	Nucleoprotein TPR (Megator) (NPC-associated intranuclear protein) (Translocated promoter region protein)	TPR
P12277	KCRB_HUMAN	Creatine kinase B-type (EC 2.7.3.2) (Brain creatine kinase) (B-CK) (Creatine kinase B chain) (Creatine phosphokinase B-type) (CPK-B)	CKB CKBB
P12429	ANXA3_HUMAN	Annexin A3 (35-alpha calcimedin) (Annexin III) (Annexin-3) (Inositol 1,2-cyclic phosphate 2-phosphohydrolase) (Lipocortin III) (Placental anticoagulant protein III) (PAP-III)	ANXA3 ANX3
P12955	PEPD_HUMAN	Xaa-Pro dipeptidase (X-Pro dipeptidase) (EC 3.4.13.9) (Imidodipeptidase) (Peptidase D) (Proline dipeptidase) (Prolidase)	PEPD PRD
P12956	XRCC6_HUMAN	X-ray repair cross-complementing protein 6 (EC 3.6.4.-) (EC 4.2.99.-) (5'-deoxyribose-5-phosphate lyase Ku70) (5'-dRP lyase Ku70) (70 kDa subunit of Ku antigen) (ATP-dependent DNA helicase 2 subunit 1) (ATP-dependent DNA helicase II 70 kDa subunit) (CTC box-binding factor 75 kDa subunit) (CTC75) (CTCBF) (DNA repair protein XRCC6) (Lupus Ku autoantigen protein p70) (Ku70) (Thyroid-lupus autoantige…	XRCC6 G22P1
P13010	XRCC5_HUMAN	X-ray repair cross-complementing protein 5 (EC 3.6.4.-) (86 kDa subunit of Ku antigen) (ATP-dependent DNA helicase 2 subunit 2) (ATP-dependent DNA helicase II 80 kDa subunit) (CTC box-binding factor 85 kDa subunit) (CTC85) (CTCBF) (DNA repair protein XRCC5) (Ku80) (Ku86) (Lupus Ku autoantigen protein p86) (Nuclear factor IV) (Thyroid-lupus autoantigen) (TLAA) (X-ray repair complementing defective…	XRCC5 G22P2
P13164	IFM1_HUMAN	Interferon-induced transmembrane protein 1 (Dispanin subfamily A member 2a) (DSPA2a) (Interferon-induced protein 17) (Interferon-inducible protein 9-27) (Leu-13 antigen) (CD antigen CD225)	IFITM1 CD225 IFI17
P13489	RINI_HUMAN	Ribonuclease inhibitor (Placental ribonuclease inhibitor) (Placental RNase inhibitor) (Ribonuclease/angiogenin inhibitor 1) (RAI)	RNH1 PRI RNH
P13639	EF2_HUMAN	Elongation factor 2 (EF-2)	EEF2 EF2
P13667	PDIA4_HUMAN	Protein disulfide-isomerase A4 (EC 5.3.4.1) (Endoplasmic reticulum resident protein 70) (ER protein 70) (ERp70) (Endoplasmic reticulum resident protein 72) (ER protein 72) (ERp-72) (ERp72)	PDIA4 ERP70 ERP72
P13674	P4HA1_HUMAN	Prolyl 4-hydroxylase subunit alpha-1 (4-PH alpha-1) (EC 1.14.11.2) (Procollagen-proline,2-oxoglutarate-4-dioxygenase subunit alpha-1)	P4HA1 P4HA
P13797	PLST_HUMAN	Plastin-3 (T-plastin)	PLS3
P13861	KAP2_HUMAN	cAMP-dependent protein kinase type II-alpha regulatory subunit	PRKAR2A PKR2 PRKAR2
P14174	MIF_HUMAN	Macrophage migration inhibitory factor (MIF) (EC 5.3.2.1) (Glycosylation-inhibiting factor) (GIF) (L-dopachrome isomerase) (L-dopachrome tautomerase) (EC 5.3.3.12) (Phenylpyruvate tautomerase)	MIF GLIF MMIF
P14314	GLU2B_HUMAN	Glucosidase 2 subunit beta (80K-H protein) (Glucosidase II subunit beta) (Protein kinase C substrate 60.1 kDa protein heavy chain) (PKCSH)	PRKCSH G19P1
P14410	SUIS_HUMAN	Sucrase-isomaltase, intestinal [Cleaved into: Sucrase (EC 3.2.1.48); Isomaltase (EC 3.2.1.10)]	SI
P14780	MMP9_HUMAN	Matrix metalloproteinase-9 (MMP-9) (EC 3.4.24.35) (92 kDa gelatinase) (92 kDa type IV collagenase) (Gelatinase B) (GELB) [Cleaved into: 67 kDa matrix metalloproteinase-9; 82 kDa matrix metalloproteinase-9]	MMP9 CLG4B
P14868	SYDC_HUMAN	Aspartate--tRNA ligase, cytoplasmic (EC 6.1.1.12) (Aspartyl-tRNA synthetase) (AspRS) (Cell proliferation-inducing gene 40 protein)	DARS1 DARS PIG40
P15121	ALDR_HUMAN	Aldo-keto reductase family 1 member B1 (EC 1.1.1.300) (EC 1.1.1.372) (EC 1.1.1.54) (Aldehyde reductase) (Aldose reductase) (AR) (EC 1.1.1.21)	AKR1B1 ALDR1 ALR2
P15169	CBPN_HUMAN	Carboxypeptidase N catalytic chain (CPN) (EC 3.4.17.3) (Anaphylatoxin inactivator) (Arginine carboxypeptidase) (Carboxypeptidase N polypeptide 1) (Carboxypeptidase N small subunit) (Kininase-1) (Lysine carboxypeptidase) (Plasma carboxypeptidase B) (Serum carboxypeptidase N) (SCPN)	CPN1 ACBP
P15880	RS2_HUMAN	40S ribosomal protein S2 (40S ribosomal protein S4) (Protein LLRep3) (Small ribosomal subunit protein uS5)	RPS2 RPS4
P15924	DESP_HUMAN	Desmoplakin (DP) (250/210 kDa paraneoplastic pemphigus antigen)	DSP
P16083	NQO2_HUMAN	Ribosyldihydronicotinamide dehydrogenase [quinone] (EC 1.10.5.1) (NRH dehydrogenase [quinone] 2) (NRH:quinone oxidoreductase 2) (Quinone reductase 2) (QR2)	NQO2 NMOR2
P16112	PGCA_HUMAN	Aggrecan core protein (Cartilage-specific proteoglycan core protein) (CSPCP) (Chondroitin sulfate proteoglycan core protein 1) (Chondroitin sulfate proteoglycan 1) [Cleaved into: Aggrecan core protein 2]	ACAN AGC1 CSPG1 MSK16
P16435	NCPR_HUMAN	NADPH--cytochrome P450 reductase (CPR) (P450R) (EC 1.6.2.4)	POR CYPOR
P16930	FAAA_HUMAN	Fumarylacetoacetase (FAA) (EC 3.7.1.2) (Beta-diketonase) (Fumarylacetoacetate hydrolase)	FAH
P17174	AATC_HUMAN	Aspartate aminotransferase, cytoplasmic (cAspAT) (EC 2.6.1.1) (EC 2.6.1.3) (Cysteine aminotransferase, cytoplasmic) (Cysteine transaminase, cytoplasmic) (cCAT) (Glutamate oxaloacetate transaminase 1) (Transaminase A)	GOT1
P17931	LEG3_HUMAN	Galectin-3 (Gal-3) (35 kDa lectin) (Carbohydrate-binding protein 35) (CBP 35) (Galactose-specific lectin 3) (Galactoside-binding protein) (GALBP) (IgE-binding protein) (L-31) (Laminin-binding protein) (Lectin L-29) (Mac-2 antigen)	LGALS3 MAC2
P17980	PRS6A_HUMAN	26S proteasome regulatory subunit 6A (26S proteasome AAA-ATPase subunit RPT5) (Proteasome 26S subunit ATPase 3) (Proteasome subunit P50) (Tat-binding protein 1) (TBP-1)	PSMC3 TBP1
P17987	TCPA_HUMAN	T-complex protein 1 subunit alpha (TCP-1-alpha) (CCT-alpha)	TCP1 CCT1 CCTA
P18077	RL35A_HUMAN	60S ribosomal protein L35a (Cell growth-inhibiting gene 33 protein) (Large ribosomal subunit protein eL33)	RPL35A GIG33
P18124	RL7_HUMAN	60S ribosomal protein L7 (Large ribosomal subunit protein uL30)	RPL7
P18428	LBP_HUMAN	Lipopolysaccharide-binding protein (LBP)	LBP
P19338	NUCL_HUMAN	Nucleolin (Protein C23)	NCL
P19823	ITIH2_HUMAN	Inter-alpha-trypsin inhibitor heavy chain H2 (ITI heavy chain H2) (ITI-HC2) (Inter-alpha-inhibitor heavy chain 2) (Inter-alpha-trypsin inhibitor complex component II) (Serum-derived hyaluronan-associated protein) (SHAP)	ITIH2 IGHEP2
P20073	ANXA7_HUMAN	Annexin A7 (Annexin VII) (Annexin-7) (Synexin)	ANXA7 ANX7 SNX OK/SW-cl.95
P20160	CAP7_HUMAN	Azurocidin (Cationic antimicrobial protein CAP37) (Heparin-binding protein) (HBP) (hHBP)	AZU1
P20585	MSH3_HUMAN	DNA mismatch repair protein Msh3 (hMSH3) (Divergent upstream protein) (DUP) (Mismatch repair protein 1) (MRP1)	MSH3 DUC1 DUG
P20592	MX2_HUMAN	Interferon-induced GTP-binding protein Mx2 (Interferon-regulated resistance GTP-binding protein MxB) (Myxovirus resistance protein 2) (p78-related protein)	MX2
P20618	PSB1_HUMAN	Proteasome subunit beta type-1 (EC 3.4.25.1) (Macropain subunit C5) (Multicatalytic endopeptidase complex subunit C5) (Proteasome component C5) (Proteasome gamma chain)	PSMB1 PSC5
P20648	ATP4A_HUMAN	Potassium-transporting ATPase alpha chain 1 (EC 7.2.2.19) (Gastric H(+)/K(+) ATPase subunit alpha) (Proton pump)	ATP4A
P20700	LMNB1_HUMAN	Lamin-B1	LMNB1 LMN2 LMNB
P20908	CO5A1_HUMAN	Collagen alpha-1(V) chain	COL5A1
P20929	NEBU_HUMAN	Nebulin	NEB
P21291	CSRP1_HUMAN	Cysteine and glycine-rich protein 1 (Cysteine-rich protein 1) (CRP) (CRP1) (Epididymis luminal protein 141) (HEL-141)	CSRP1 CSRP CYRP
P21333	FLNA_HUMAN	Filamin-A (FLN-A) (Actin-binding protein 280) (ABP-280) (Alpha-filamin) (Endothelial actin-binding protein) (Filamin-1) (Non-muscle filamin)	FLNA FLN FLN1
P21709	EPHA1_HUMAN	Ephrin type-A receptor 1 (hEpha1) (EC 2.7.10.1) (EPH tyrosine kinase) (EPH tyrosine kinase 1) (Erythropoietin-producing hepatoma receptor) (Tyrosine-protein kinase receptor EPH)	EPHA1 EPH EPHT EPHT1
P21796	VDAC1_HUMAN	Voltage-dependent anion-selective channel protein 1 (VDAC-1) (hVDAC1) (Outer mitochondrial membrane protein porin 1) (Plasmalemmal porin) (Porin 31HL) (Porin 31HM)	VDAC1 VDAC
P21810	PGS1_HUMAN	Biglycan (Bone/cartilage proteoglycan I) (PG-S1)	BGN SLRR1A
P21912	SDHB_HUMAN	Succinate dehydrogenase [ubiquinone] iron-sulfur subunit, mitochondrial (EC 1.3.5.1) (Iron-sulfur subunit of complex II) (Ip)	SDHB SDH SDH1
P22061	PIMT_HUMAN	Protein-L-isoaspartate(D-aspartate) O-methyltransferase (PIMT) (EC 2.1.1.77) (L-isoaspartyl protein carboxyl methyltransferase) (Protein L-isoaspartyl/D-aspartyl methyltransferase) (Protein-beta-aspartate methyltransferase)	PCMT1
P22234	PUR6_HUMAN	Multifunctional protein ADE2 [Includes: Phosphoribosylaminoimidazole-succinocarboxamide synthase (EC 6.3.2.6) (SAICAR synthetase); Phosphoribosylaminoimidazole carboxylase (EC 4.1.1.21) (AIR carboxylase) (AIRC)]	PAICS ADE2 AIRC PAIS
P22314	UBA1_HUMAN	Ubiquitin-like modifier-activating enzyme 1 (EC 6.2.1.45) (Protein A1S9) (Ubiquitin-activating enzyme E1)	UBA1 A1S9T UBE1
P22695	QCR2_HUMAN	Cytochrome b-c1 complex subunit 2, mitochondrial (Complex III subunit 2) (Core protein II) (Ubiquinol-cytochrome-c reductase complex core protein 2)	UQCRC2
P23284	PPIB_HUMAN	Peptidyl-prolyl cis-trans isomerase B (PPIase B) (EC 5.2.1.8) (CYP-S1) (Cyclophilin B) (Rotamase B) (S-cyclophilin) (SCYLP)	PPIB CYPB
P23381	SYWC_HUMAN	Tryptophan--tRNA ligase, cytoplasmic (EC 6.1.1.2) (Interferon-induced protein 53) (IFP53) (Tryptophanyl-tRNA synthetase) (TrpRS) (hWRS) [Cleaved into: T1-TrpRS; T2-TrpRS]	WARS1 IFI53 WARS WRS
P23528	COF1_HUMAN	Cofilin-1 (18 kDa phosphoprotein) (p18) (Cofilin, non-muscle isoform)	CFL1 CFL
P24043	LAMA2_HUMAN	Laminin subunit alpha-2 (Laminin M chain) (Laminin-12 subunit alpha) (Laminin-2 subunit alpha) (Laminin-4 subunit alpha) (Merosin heavy chain)	LAMA2 LAMM
P24158	PRTN3_HUMAN	Myeloblastin (EC 3.4.21.76) (AGP7) (C-ANCA antigen) (Leukocyte proteinase 3) (PR-3) (PR3) (Neutrophil proteinase 4) (NP-4) (P29) (Wegener autoantigen)	PRTN3 MBN
P24534	EF1B_HUMAN	Elongation factor 1-beta (EF-1-beta)	EEF1B2 EEF1B EF1B
P24752	THIL_HUMAN	Acetyl-CoA acetyltransferase, mitochondrial (EC 2.3.1.9) (Acetoacetyl-CoA thiolase) (T2)	ACAT1 ACAT MAT
P24928	RPB1_HUMAN	DNA-directed RNA polymerase II subunit RPB1 (RNA polymerase II subunit B1) (EC 2.7.7.6) (DNA-directed RNA polymerase II subunit A) (DNA-directed RNA polymerase III largest subunit) (RNA-directed RNA polymerase II subunit RPB1) (EC 2.7.7.48)	POLR2A POLR2
P25067	CO8A2_HUMAN	Collagen alpha-2(VIII) chain (Endothelial collagen)	COL8A2
P25325	THTM_HUMAN	3-mercaptopyruvate sulfurtransferase (MST) (EC 2.8.1.2)	MPST TST2
P25391	LAMA1_HUMAN	Laminin subunit alpha-1 (Laminin A chain) (Laminin-1 subunit alpha) (Laminin-3 subunit alpha) (S-laminin subunit alpha) (S-LAM alpha)	LAMA1 LAMA
P25398	RS12_HUMAN	40S ribosomal protein S12 (Small ribosomal subunit protein eS12)	RPS12
P25786	PSA1_HUMAN	Proteasome subunit alpha type-1 (30 kDa prosomal protein) (PROS-30) (Macropain subunit C2) (Multicatalytic endopeptidase complex subunit C2) (Proteasome component C2) (Proteasome nu chain)	PSMA1 HC2 NU PROS30 PSC2
P25787	PSA2_HUMAN	Proteasome subunit alpha type-2 (Macropain subunit C3) (Multicatalytic endopeptidase complex subunit C3) (Proteasome component C3)	PSMA2 HC3 PSC3
P25788	PSA3_HUMAN	Proteasome subunit alpha type-3 (Macropain subunit C8) (Multicatalytic endopeptidase complex subunit C8) (Proteasome component C8)	PSMA3 HC8 PSC8
P26641	EF1G_HUMAN	Elongation factor 1-gamma (EF-1-gamma) (eEF-1B gamma)	EEF1G EF1G PRO1608
P27105	STOM_HUMAN	Stomatin (Erythrocyte band 7 integral membrane protein) (Erythrocyte membrane protein band 7.2) (Protein 7.2b)	STOM BND7 EPB72
P27635	RL10_HUMAN	60S ribosomal protein L10 (Laminin receptor homolog) (Large ribosomal subunit protein uL16) (Protein QM) (Ribosomal protein L10) (Tumor suppressor QM)	RPL10 DXS648E QM
P27694	RFA1_HUMAN	Replication protein A 70 kDa DNA-binding subunit (RP-A p70) (Replication factor A protein 1) (RF-A protein 1) (Single-stranded DNA-binding protein) [Cleaved into: Replication protein A 70 kDa DNA-binding subunit, N-terminally processed]	RPA1 REPA1 RPA70
P27695	APEX1_HUMAN	DNA-(apurinic or apyrimidinic site) endonuclease (EC 3.1.-.-) (APEX nuclease) (APEN) (Apurinic-apyrimidinic endonuclease 1) (AP endonuclease 1) (APE-1) (REF-1) (Redox factor-1) [Cleaved into: DNA-(apurinic or apyrimidinic site) endonuclease, mitochondrial]	APEX1 APE APE1 APEX APX HAP1 REF1
P27708	PYR1_HUMAN	CAD protein [Includes: Glutamine-dependent carbamoyl-phosphate synthase (EC 6.3.5.5); Aspartate carbamoyltransferase (EC 2.1.3.2); Dihydroorotase (EC 3.5.2.3)]	CAD
P27797	CALR_HUMAN	Calreticulin (CRP55) (Calregulin) (Endoplasmic reticulum resident protein 60) (ERp60) (HACBP) (grp60)	CALR CRTC
P27824	CALX_HUMAN	Calnexin (IP90) (Major histocompatibility complex class I antigen-binding protein p88) (p90)	CANX
P28065	PSB9_HUMAN	Proteasome subunit beta type-9 (EC 3.4.25.1) (Low molecular mass protein 2) (Macropain chain 7) (Multicatalytic endopeptidase complex chain 7) (Proteasome chain 7) (Proteasome subunit beta-1i) (Really interesting new gene 12 protein)	PSMB9 LMP2 PSMB6i RING12
P28066	PSA5_HUMAN	Proteasome subunit alpha type-5 (Macropain zeta chain) (Multicatalytic endopeptidase complex zeta chain) (Proteasome zeta chain)	PSMA5
P28070	PSB4_HUMAN	Proteasome subunit beta type-4 (EC 3.4.25.1) (26 kDa prosomal protein) (HsBPROS26) (PROS-26) (Macropain beta chain) (Multicatalytic endopeptidase complex beta chain) (Proteasome beta chain) (Proteasome chain 3) (HsN3)	PSMB4 PROS26
P28072	PSB6_HUMAN	Proteasome subunit beta type-6 (EC 3.4.25.1) (Macropain delta chain) (Multicatalytic endopeptidase complex delta chain) (Proteasome delta chain) (Proteasome subunit Y)	PSMB6 LMPY Y
P28331	NDUS1_HUMAN	NADH-ubiquinone oxidoreductase 75 kDa subunit, mitochondrial (EC 7.1.1.2) (Complex I-75kD) (CI-75kD)	NDUFS1
P28676	GRAN_HUMAN	Grancalcin	GCA GCL
P28838	AMPL_HUMAN	Cytosol aminopeptidase (EC 3.4.11.1) (Cysteinylglycine-S-conjugate dipeptidase) (EC 3.4.13.23) (Leucine aminopeptidase 3) (LAP-3) (Leucyl aminopeptidase) (Peptidase S) (Proline aminopeptidase) (EC 3.4.11.5) (Prolyl aminopeptidase)	LAP3 LAPEP PEPS
P29401	TKT_HUMAN	Transketolase (TK) (EC 2.2.1.1)	TKT
P29622	KAIN_HUMAN	Kallistatin (Kallikrein inhibitor) (Peptidase inhibitor 4) (PI-4) (Serpin A4)	SERPINA4 KST PI4
P29762	RABP1_HUMAN	Cellular retinoic acid-binding protein 1 (Cellular retinoic acid-binding protein I) (CRABP-I)	CRABP1 RBP5
P29803	ODPAT_HUMAN	Pyruvate dehydrogenase E1 component subunit alpha, testis-specific form, mitochondrial (EC 1.2.4.1) (PDHE1-A type II)	PDHA2 PDHAL
P30041	PRDX6_HUMAN	Peroxiredoxin-6 (EC 1.11.1.27) (1-Cys peroxiredoxin) (1-Cys PRX) (24 kDa protein) (Acidic calcium-independent phospholipase A2) (aiPLA2) (EC 3.1.1.4) (Antioxidant protein 2) (Glutathione-dependent peroxiredoxin) (Liver 2D page spot 40) (Non-selenium glutathione peroxidase) (NSGPx) (Red blood cells page spot 12)	PRDX6 AOP2 KIAA0106
P30043	BLVRB_HUMAN	Flavin reductase (NADPH) (FR) (EC 1.5.1.30) (Biliverdin reductase B) (BVR-B) (EC 1.3.1.24) (Biliverdin-IX beta-reductase) (Green heme-binding protein) (GHBP) (NADPH-dependent diaphorase) (NADPH-flavin reductase) (FLR)	BLVRB FLR
P30047	GFRP_HUMAN	GTP cyclohydrolase 1 feedback regulatory protein (GFRP) (GTP cyclohydrolase I feedback regulatory protein) (p35)	GCHFR GFRP
P30048	PRDX3_HUMAN	Thioredoxin-dependent peroxide reductase, mitochondrial (EC 1.11.1.24) (Antioxidant protein 1) (AOP-1) (HBC189) (Peroxiredoxin III) (Prx-III) (Peroxiredoxin-3) (Protein MER5 homolog) (Thioredoxin-dependent peroxiredoxin 3)	PRDX3 AOP1
P30049	ATPD_HUMAN	ATP synthase subunit delta, mitochondrial (ATP synthase F1 subunit delta) (F-ATPase delta subunit)	ATP5F1D ATP5D
P30084	ECHM_HUMAN	Enoyl-CoA hydratase, mitochondrial (EC 4.2.1.17) (Enoyl-CoA hydratase 1) (Short-chain enoyl-CoA hydratase) (SCEH)	ECHS1
P30086	PEBP1_HUMAN	Phosphatidylethanolamine-binding protein 1 (PEBP-1) (HCNPpp) (Neuropolypeptide h3) (Prostatic-binding protein) (Raf kinase inhibitor protein) (RKIP) [Cleaved into: Hippocampal cholinergic neurostimulating peptide (HCNP)]	PEBP1 PBP PEBP
P30101	PDIA3_HUMAN	Protein disulfide-isomerase A3 (EC 5.3.4.1) (58 kDa glucose-regulated protein) (58 kDa microsomal protein) (p58) (Disulfide isomerase ER-60) (Endoplasmic reticulum resident protein 57) (ER protein 57) (ERp57) (Endoplasmic reticulum resident protein 60) (ER protein 60) (ERp60)	PDIA3 ERP57 ERP60 GRP58
P30520	PURA2_HUMAN	Adenylosuccinate synthetase isozyme 2 (AMPSase 2) (AdSS 2) (EC 6.3.4.4) (Adenylosuccinate synthetase, acidic isozyme) (Adenylosuccinate synthetase, liver isozyme) (L-type adenylosuccinate synthetase) (IMP--aspartate ligase 2)	ADSS2 ADSS
P30536	TSPO_HUMAN	Translocator protein (Mitochondrial benzodiazepine receptor) (PKBS) (Peripheral-type benzodiazepine receptor) (PBR)	TSPO BZRP MBR
P30566	PUR8_HUMAN	Adenylosuccinate lyase (ADSL) (ASL) (EC 4.3.2.2) (Adenylosuccinase) (ASase)	ADSL AMPS
P30740	ILEU_HUMAN	Leukocyte elastase inhibitor (LEI) (Monocyte/neutrophil elastase inhibitor) (EI) (M/NEI) (Peptidase inhibitor 2) (PI-2) (Serpin B1)	SERPINB1 ELANH2 MNEI PI2
P31040	SDHA_HUMAN	Succinate dehydrogenase [ubiquinone] flavoprotein subunit, mitochondrial (EC 1.3.5.1) (Flavoprotein subunit of complex II) (Fp)	SDHA SDH2 SDHF
P31146	COR1A_HUMAN	Coronin-1A (Coronin-like protein A) (Clipin-A) (Coronin-like protein p57) (Tryptophan aspartate-containing coat protein) (TACO)	CORO1A CORO1
P31323	KAP3_HUMAN	cAMP-dependent protein kinase type II-beta regulatory subunit	PRKAR2B
P31629	ZEP2_HUMAN	Transcription factor HIVEP2 (Human immunodeficiency virus type I enhancer-binding protein 2) (HIV-EP2) (MHC-binding protein 2) (MBP-2)	HIVEP2
P31930	QCR1_HUMAN	Cytochrome b-c1 complex subunit 1, mitochondrial (Complex III subunit 1) (Core protein I) (Ubiquinol-cytochrome-c reductase complex core protein 1)	UQCRC1
P31939	PUR9_HUMAN	Bifunctional purine biosynthesis protein ATIC (AICAR transformylase/inosine monophosphate cyclohydrolase) (ATIC) [Cleaved into: Bifunctional purine biosynthesis protein ATIC, N-terminally processed] [Includes: Phosphoribosylaminoimidazolecarboxamide formyltransferase (EC 2.1.2.3) (5-aminoimidazole-4-carboxamide ribonucleotide formyltransferase) (AICAR formyltransferase) (AICAR transformylase); In…	ATIC PURH OK/SW-cl.86
P31943	HNRH1_HUMAN	Heterogeneous nuclear ribonucleoprotein H (hnRNP H) [Cleaved into: Heterogeneous nuclear ribonucleoprotein H, N-terminally processed]	HNRNPH1 HNRPH HNRPH1
P32320	CDD_HUMAN	Cytidine deaminase (EC 3.5.4.5) (Cytidine aminohydrolase)	CDA CDD
P32969	RL9_HUMAN	60S ribosomal protein L9 (Large ribosomal subunit protein uL6)	RPL9 OK/SW-cl.103; RPL9P7; RPL9P8; RPL9P9
P33176	KINH_HUMAN	Kinesin-1 heavy chain (Conventional kinesin heavy chain) (Ubiquitous kinesin heavy chain) (UKHC)	KIF5B KNS KNS1
P34932	HSP74_HUMAN	Heat shock 70 kDa protein 4 (HSP70RY) (Heat shock 70-related protein APG-2)	HSPA4 APG2
P35080	PROF2_HUMAN	Profilin-2 (Profilin II)	PFN2
P35232	PHB_HUMAN	Prohibitin	PHB PHB1
P35237	SPB6_HUMAN	Serpin B6 (Cytoplasmic antiproteinase) (CAP) (Peptidase inhibitor 6) (PI-6) (Placental thrombin inhibitor)	SERPINB6 PI6 PTI
P35268	RL22_HUMAN	60S ribosomal protein L22 (EBER-associated protein) (EAP) (Epstein-Barr virus small RNA-associated protein) (Heparin-binding protein HBp15) (Large ribosomal subunit protein eL22)	RPL22
P35443	TSP4_HUMAN	Thrombospondin-4	THBS4 TSP4
P35555	FBN1_HUMAN	Fibrillin-1 [Cleaved into: Asprosin]	FBN1 FBN
P35568	IRS1_HUMAN	Insulin receptor substrate 1 (IRS-1)	IRS1
P35637	FUS_HUMAN	RNA-binding protein FUS (75 kDa DNA-pairing protein) (Oncogene FUS) (Oncogene TLS) (POMp75) (Translocated in liposarcoma protein)	FUS TLS
P35858	ALS_HUMAN	Insulin-like growth factor-binding protein complex acid labile subunit (ALS)	IGFALS ALS
P35914	HMGCL_HUMAN	Hydroxymethylglutaryl-CoA lyase, mitochondrial (HL) (HMG-CoA lyase) (EC 4.1.3.4) (3-hydroxy-3-methylglutarate-CoA lyase)	HMGCL
P35998	PRS7_HUMAN	26S proteasome regulatory subunit 7 (26S proteasome AAA-ATPase subunit RPT1) (Proteasome 26S subunit ATPase 2) (Protein MSS1)	PSMC2 MSS1
P36578	RL4_HUMAN	60S ribosomal protein L4 (60S ribosomal protein L1) (Large ribosomal subunit protein uL4)	RPL4 RPL1
P36776	LONM_HUMAN	Lon protease homolog, mitochondrial (EC 3.4.21.53) (LONHs) (Lon protease-like protein) (LONP) (Mitochondrial ATP-dependent protease Lon) (Serine protease 15)	LONP1 PRSS15
P36955	PEDF_HUMAN	Pigment epithelium-derived factor (PEDF) (Cell proliferation-inducing gene 35 protein) (EPC-1) (Serpin F1)	SERPINF1 PEDF PIG35
P36957	ODO2_HUMAN	Dihydrolipoyllysine-residue succinyltransferase component of 2-oxoglutarate dehydrogenase complex, mitochondrial (EC 2.3.1.61) (2-oxoglutarate dehydrogenase complex component E2) (OGDC-E2) (Dihydrolipoamide succinyltransferase component of 2-oxoglutarate dehydrogenase complex) (E2K)	DLST DLTS
P37837	TALDO_HUMAN	Transaldolase (EC 2.2.1.2)	TALDO1 TAL TALDO TALDOR
P38117	ETFB_HUMAN	Electron transfer flavoprotein subunit beta (Beta-ETF)	ETFB FP585
P38570	ITAE_HUMAN	Integrin alpha-E (HML-1 antigen) (Integrin alpha-IEL) (Mucosal lymphocyte 1 antigen) (CD antigen CD103) [Cleaved into: Integrin alpha-E light chain; Integrin alpha-E heavy chain]	ITGAE
P38606	VATA_HUMAN	V-type proton ATPase catalytic subunit A (V-ATPase subunit A) (EC 7.1.2.2) (V-ATPase 69 kDa subunit) (Vacuolar ATPase isoform VA68) (Vacuolar proton pump subunit alpha)	ATP6V1A ATP6A1 ATP6V1A1 VPP2
P38646	GRP75_HUMAN	Stress-70 protein, mitochondrial (75 kDa glucose-regulated protein) (GRP-75) (Heat shock 70 kDa protein 9) (Mortalin) (MOT) (Peptide-binding protein 74) (PBP74)	HSPA9 GRP75 HSPA9B mt-HSP70
P38919	IF4A3_HUMAN	Eukaryotic initiation factor 4A-III (eIF-4A-III) (eIF4A-III) (EC 3.6.4.13) (ATP-dependent RNA helicase DDX48) (ATP-dependent RNA helicase eIF4A-3) (DEAD box protein 48) (Eukaryotic initiation factor 4A-like NUK-34) (Eukaryotic translation initiation factor 4A isoform 3) (Nuclear matrix protein 265) (NMP 265) (hNMP 265) [Cleaved into: Eukaryotic initiation factor 4A-III, N-terminally processed]	EIF4A3 DDX48 KIAA0111
P39059	COFA1_HUMAN	Collagen alpha-1(XV) chain [Cleaved into: Restin (Endostatin-XV) (Related to endostatin) (Restin-I); Restin-2 (Restin-II); Restin-3 (Restin-III); Restin-4 (Restin-IV)]	COL15A1
P39060	COIA1_HUMAN	Collagen alpha-1(XVIII) chain [Cleaved into: Endostatin; Non-collagenous domain 1 (NC1)]	COL18A1
P39687	AN32A_HUMAN	Acidic leucine-rich nuclear phosphoprotein 32 family member A (Acidic nuclear phosphoprotein pp32) (pp32) (Leucine-rich acidic nuclear protein) (LANP) (Mapmodulin) (Potent heat-stable protein phosphatase 2A inhibitor I1PP2A) (Putative HLA-DR-associated protein I) (PHAPI)	ANP32A C15orf1 LANP MAPM PHAP1
P40306	PSB10_HUMAN	Proteasome subunit beta type-10 (EC 3.4.25.1) (Low molecular mass protein 10) (Macropain subunit MECl-1) (Multicatalytic endopeptidase complex subunit MECl-1) (Proteasome MECl-1) (Proteasome subunit beta-2i)	PSMB10 LMP10 MECL1
P40925	MDHC_HUMAN	Malate dehydrogenase, cytoplasmic (EC 1.1.1.37) (Cytosolic malate dehydrogenase) (Diiodophenylpyruvate reductase) (EC 1.1.1.96)	MDH1 MDHA
P40926	MDHM_HUMAN	Malate dehydrogenase, mitochondrial (EC 1.1.1.37)	MDH2
P40939	ECHA_HUMAN	Trifunctional enzyme subunit alpha, mitochondrial (78 kDa gastrin-binding protein) (Monolysocardiolipin acyltransferase) (EC 2.3.1.-) (TP-alpha) [Includes: Long-chain enoyl-CoA hydratase (EC 4.2.1.17); Long chain 3-hydroxyacyl-CoA dehydrogenase (EC 1.1.1.211)]	HADHA HADH
P41250	GARS_HUMAN	Glycine--tRNA ligase (EC 6.1.1.14) (Diadenosine tetraphosphate synthetase) (Ap4A synthetase) (EC 2.7.7.-) (Glycyl-tRNA synthetase) (GlyRS) (Glycyl-tRNA synthetase 1)	GARS1 GARS
P42025	ACTY_HUMAN	Beta-centractin (Actin-related protein 1B) (ARP1B)	ACTR1B CTRN2
P42224	STAT1_HUMAN	Signal transducer and activator of transcription 1-alpha/beta (Transcription factor ISGF-3 components p91/p84)	STAT1
P42345	MTOR_HUMAN	Serine/threonine-protein kinase mTOR (EC 2.7.11.1) (FK506-binding protein 12-rapamycin complex-associated protein 1) (FKBP12-rapamycin complex-associated protein) (Mammalian target of rapamycin) (mTOR) (Mechanistic target of rapamycin) (Rapamycin and FKBP12 target 1) (Rapamycin target protein 1)	MTOR FRAP FRAP1 FRAP2 RAFT1 RAPT1
P42704	LPPRC_HUMAN	Leucine-rich PPR motif-containing protein, mitochondrial (130 kDa leucine-rich protein) (LRP 130) (GP130)	LRPPRC LRP130
P42765	THIM_HUMAN	3-ketoacyl-CoA thiolase, mitochondrial (EC 2.3.1.16) (Acetyl-CoA acetyltransferase) (EC 2.3.1.9) (Acetyl-CoA acyltransferase) (Acyl-CoA hydrolase, mitochondrial) (EC 3.1.2.-) (EC 3.1.2.1) (EC 3.1.2.2) (Beta-ketothiolase) (Mitochondrial 3-oxoacyl-CoA thiolase) (T1)	ACAA2
P43146	DCC_HUMAN	Netrin receptor DCC (Colorectal cancer suppressor) (Immunoglobulin superfamily DCC subclass member 1) (Tumor suppressor protein DCC)	DCC IGDCC1
P43686	PRS6B_HUMAN	26S proteasome regulatory subunit 6B (26S proteasome AAA-ATPase subunit RPT3) (MB67-interacting protein) (MIP224) (Proteasome 26S subunit ATPase 4) (Tat-binding protein 7) (TBP-7)	PSMC4 MIP224 TBP7
P45974	UBP5_HUMAN	Ubiquitin carboxyl-terminal hydrolase 5 (EC 3.4.19.12) (Deubiquitinating enzyme 5) (Isopeptidase T) (Ubiquitin thioesterase 5) (Ubiquitin-specific-processing protease 5)	USP5 ISOT
P46019	KPB2_HUMAN	Phosphorylase b kinase regulatory subunit alpha, liver isoform (Phosphorylase kinase alpha L subunit)	PHKA2 PHKLA PYK
P46108	CRK_HUMAN	Adapter molecule crk (Proto-oncogene c-Crk) (p38)	CRK
P46379	BAG6_HUMAN	Large proline-rich protein BAG6 (BAG family molecular chaperone regulator 6) (BCL2-associated athanogene 6) (BAG-6) (HLA-B-associated transcript 3) (Protein G3) (Protein Scythe)	BAG6 BAT3 G3
P46459	NSF_HUMAN	Vesicle-fusing ATPase (EC 3.6.4.6) (N-ethylmaleimide-sensitive fusion protein) (NEM-sensitive fusion protein) (Vesicular-fusion protein NSF)	NSF
P46776	RL27A_HUMAN	60S ribosomal protein L27a (Large ribosomal subunit protein uL15)	RPL27A
P46781	RS9_HUMAN	40S ribosomal protein S9 (Small ribosomal subunit protein uS4)	RPS9
P46782	RS5_HUMAN	40S ribosomal protein S5 (Small ribosomal subunit protein uS7) [Cleaved into: 40S ribosomal protein S5, N-terminally processed]	RPS5
P46821	MAP1B_HUMAN	Microtubule-associated protein 1B (MAP-1B) [Cleaved into: MAP1B heavy chain; MAP1 light chain LC1]	MAP1B
P46940	IQGA1_HUMAN	Ras GTPase-activating-like protein IQGAP1 (p195)	IQGAP1 KIAA0051
P47755	CAZA2_HUMAN	F-actin-capping protein subunit alpha-2 (CapZ alpha-2)	CAPZA2
P47895	AL1A3_HUMAN	Aldehyde dehydrogenase family 1 member A3 (EC 1.2.1.36) (Aldehyde dehydrogenase 6) (Retinaldehyde dehydrogenase 3) (RALDH-3) (RalDH3)	ALDH1A3 ALDH6
P47897	SYQ_HUMAN	Glutamine--tRNA ligase (EC 6.1.1.18) (Glutaminyl-tRNA synthetase) (GlnRS)	QARS1 QARS
P48047	ATPO_HUMAN	ATP synthase subunit O, mitochondrial (ATP synthase peripheral stalk subunit OSCP) (Oligomycin sensitivity conferral protein) (OSCP)	ATP5PO ATP5O ATPO
P48147	PPCE_HUMAN	Prolyl endopeptidase (PE) (EC 3.4.21.26) (Post-proline cleaving enzyme)	PREP PEP
P48163	MAOX_HUMAN	NADP-dependent malic enzyme (NADP-ME) (EC 1.1.1.40) (Malic enzyme 1)	ME1
P48444	COPD_HUMAN	Coatomer subunit delta (Archain) (Delta-coat protein) (Delta-COP)	ARCN1 COPD
P48553	TPC10_HUMAN	Trafficking protein particle complex subunit 10 (Epilepsy holoprosencephaly candidate 1 protein) (EHOC-1) (Protein GT334) (Trafficking protein particle complex subunit TMEM1) (Transport protein particle subunit TMEM1) (TRAPP subunit TMEM1)	TRAPPC10 EHOC1 TMEM1
P48637	GSHB_HUMAN	Glutathione synthetase (GSH synthetase) (GSH-S) (EC 6.3.2.3) (Glutathione synthase)	GSS
P48643	TCPE_HUMAN	T-complex protein 1 subunit epsilon (TCP-1-epsilon) (CCT-epsilon)	CCT5 CCTE KIAA0098
P48681	NEST_HUMAN	Nestin	NES Nbla00170
P48735	IDHP_HUMAN	Isocitrate dehydrogenase [NADP], mitochondrial (IDH) (EC 1.1.1.42) (ICD-M) (IDP) (NADP(+)-specific ICDH) (Oxalosuccinate decarboxylase)	IDH2
P49327	FAS_HUMAN	Fatty acid synthase (EC 2.3.1.85) (Type I fatty acid synthase) [Includes: [Acyl-carrier-protein] S-acetyltransferase (EC 2.3.1.38); [Acyl-carrier-protein] S-malonyltransferase (EC 2.3.1.39); 3-oxoacyl-[acyl-carrier-protein] synthase (EC 2.3.1.41); 3-oxoacyl-[acyl-carrier-protein] reductase (EC 1.1.1.100); 3-hydroxyacyl-[acyl-carrier-protein] dehydratase (EC 4.2.1.59); Enoyl-[acyl-carrier-protein]…	FASN FAS
P49588	SYAC_HUMAN	Alanine--tRNA ligase, cytoplasmic (EC 6.1.1.7) (Alanyl-tRNA synthetase) (AlaRS) (Renal carcinoma antigen NY-REN-42)	AARS1 AARS
P49591	SYSC_HUMAN	Serine--tRNA ligase, cytoplasmic (EC 6.1.1.11) (Seryl-tRNA synthetase) (SerRS) (Seryl-tRNA(Ser/Sec) synthetase)	SARS1 SARS SERS
P49593	PPM1F_HUMAN	Protein phosphatase 1F (EC 3.1.3.16) (Ca(2+)/calmodulin-dependent protein kinase phosphatase) (CaM-kinase phosphatase) (CaMKPase) (Partner of PIX 2) (Protein fem-2 homolog) (hFem-2)	PPM1F KIAA0015 POPX2
P49721	PSB2_HUMAN	Proteasome subunit beta type-2 (EC 3.4.25.1) (Macropain subunit C7-I) (Multicatalytic endopeptidase complex subunit C7-I) (Proteasome component C7-I)	PSMB2
P49773	HINT1_HUMAN	Histidine triad nucleotide-binding protein 1 (EC 3.-.-.-) (Adenosine 5'-monophosphoramidase) (Protein kinase C inhibitor 1) (Protein kinase C-interacting protein 1) (PKCI-1)	HINT1 HINT PKCI1 PRKCNH1
P49913	CAMP_HUMAN	Cathelicidin antimicrobial peptide (18 kDa cationic antimicrobial protein) (CAP-18) (hCAP-18) [Cleaved into: Antibacterial peptide FALL-39 (FALL-39 peptide antibiotic); Antibacterial peptide LL-37]	CAMP CAP18 FALL39 HSD26
P50454	SERPH_HUMAN	Serpin H1 (47 kDa heat shock protein) (Arsenic-transactivated protein 3) (AsTP3) (Cell proliferation-inducing gene 14 protein) (Collagen-binding protein) (Colligin) (Rheumatoid arthritis-related antigen RA-A47)	SERPINH1 CBP1 CBP2 HSP47 SERPINH2 PIG14
P50552	VASP_HUMAN	Vasodilator-stimulated phosphoprotein (VASP)	VASP
P50914	RL14_HUMAN	60S ribosomal protein L14 (CAG-ISL 7) (Large ribosomal subunit protein eL14)	RPL14
P50991	TCPD_HUMAN	T-complex protein 1 subunit delta (TCP-1-delta) (CCT-delta) (Stimulator of TAR RNA-binding)	CCT4 CCTD SRB
P50995	ANX11_HUMAN	Annexin A11 (56 kDa autoantigen) (Annexin XI) (Annexin-11) (Calcyclin-associated annexin 50) (CAP-50)	ANXA11 ANX11
P51178	PLCD1_HUMAN	1-phosphatidylinositol 4,5-bisphosphate phosphodiesterase delta-1 (EC 3.1.4.11) (Phosphoinositide phospholipase C-delta-1) (Phospholipase C-III) (PLC-III) (Phospholipase C-delta-1) (PLC-delta-1)	PLCD1
P51570	GALK1_HUMAN	Galactokinase (EC 2.7.1.6) (Galactose kinase)	GALK1 GALK
P51884	LUM_HUMAN	Lumican (Keratan sulfate proteoglycan lumican) (KSPG lumican)	LUM LDC SLRR2D
P51888	PRELP_HUMAN	Prolargin (Proline-arginine-rich end leucine-rich repeat protein)	PRELP SLRR2A
P51991	ROA3_HUMAN	Heterogeneous nuclear ribonucleoprotein A3 (hnRNP A3)	HNRNPA3 HNRPA3
P52209	6PGD_HUMAN	6-phosphogluconate dehydrogenase, decarboxylating (EC 1.1.1.44)	PGD PGDH
P52272	HNRPM_HUMAN	Heterogeneous nuclear ribonucleoprotein M (hnRNP M)	HNRNPM HNRPM NAGR1
P52566	GDIR2_HUMAN	Rho GDP-dissociation inhibitor 2 (Rho GDI 2) (Ly-GDI) (Rho-GDI beta)	ARHGDIB GDIA2 GDID4 RAP1GN1
P52597	HNRPF_HUMAN	Heterogeneous nuclear ribonucleoprotein F (hnRNP F) (Nucleolin-like protein mcs94-1) [Cleaved into: Heterogeneous nuclear ribonucleoprotein F, N-terminally processed]	HNRNPF HNRPF
P52701	MSH6_HUMAN	DNA mismatch repair protein Msh6 (hMSH6) (G/T mismatch-binding protein) (GTBP) (GTMBP) (MutS protein homolog 6) (MutS-alpha 160 kDa subunit) (p160)	MSH6 GTBP
P52790	HXK3_HUMAN	Hexokinase-3 (EC 2.7.1.1) (Hexokinase type III) (HK III) (Hexokinase-C)	HK3
P53396	ACLY_HUMAN	ATP-citrate synthase (EC 2.3.3.8) (ATP-citrate (pro-S-)-lyase) (ACL) (Citrate cleavage enzyme)	ACLY
P53634	CATC_HUMAN	Dipeptidyl peptidase 1 (EC 3.4.14.1) (Cathepsin C) (Cathepsin J) (Dipeptidyl peptidase I) (DPP-I) (DPPI) (Dipeptidyl transferase) [Cleaved into: Dipeptidyl peptidase 1 exclusion domain chain (Dipeptidyl peptidase I exclusion domain chain); Dipeptidyl peptidase 1 heavy chain (Dipeptidyl peptidase I heavy chain); Dipeptidyl peptidase 1 light chain (Dipeptidyl peptidase I light chain)]	CTSC CPPI
P54098	DPOG1_HUMAN	DNA polymerase subunit gamma-1 (EC 2.7.7.7) (Mitochondrial DNA polymerase catalytic subunit) (PolG-alpha)	POLG MDP1 POLG1 POLGA
P54132	BLM_HUMAN	Bloom syndrome protein (EC 3.6.4.12) (DNA helicase, RecQ-like type 2) (RecQ2) (RecQ protein-like 3)	BLM RECQ2 RECQL3
P54577	SYYC_HUMAN	Tyrosine--tRNA ligase, cytoplasmic (EC 6.1.1.1) (Tyrosyl-tRNA synthetase) (TyrRS) [Cleaved into: Tyrosine--tRNA ligase, cytoplasmic, N-terminally processed]	YARS1 YARS
P54578	UBP14_HUMAN	Ubiquitin carboxyl-terminal hydrolase 14 (EC 3.4.19.12) (Deubiquitinating enzyme 14) (Ubiquitin thioesterase 14) (Ubiquitin-specific-processing protease 14)	USP14 TGT
P54709	AT1B3_HUMAN	Sodium/potassium-transporting ATPase subunit beta-3 (Sodium/potassium-dependent ATPase subunit beta-3) (ATPB-3) (CD antigen CD298)	ATP1B3
P54727	RD23B_HUMAN	UV excision repair protein RAD23 homolog B (HR23B) (hHR23B) (XP-C repair-complementing complex 58 kDa protein) (p58)	RAD23B
P54886	P5CS_HUMAN	Delta-1-pyrroline-5-carboxylate synthase (P5CS) (Aldehyde dehydrogenase family 18 member A1) [Includes: Glutamate 5-kinase (GK) (EC 2.7.2.11) (Gamma-glutamyl kinase); Gamma-glutamyl phosphate reductase (GPR) (EC 1.2.1.41) (Glutamate-5-semialdehyde dehydrogenase) (Glutamyl-gamma-semialdehyde dehydrogenase)]	ALDH18A1 GSAS P5CS PYCS
P54920	SNAA_HUMAN	Alpha-soluble NSF attachment protein (SNAP-alpha) (N-ethylmaleimide-sensitive factor attachment protein alpha)	NAPA SNAPA
P55001	MFAP2_HUMAN	Microfibrillar-associated protein 2 (MFAP-2) (Microfibril-associated glycoprotein 1) (MAGP) (MAGP-1)	MFAP2 MAGP1
P55060	XPO2_HUMAN	Exportin-2 (Exp2) (Cellular apoptosis susceptibility protein) (Chromosome segregation 1-like protein) (Importin-alpha re-exporter)	CSE1L CAS XPO2
P55084	ECHB_HUMAN	Trifunctional enzyme subunit beta, mitochondrial (TP-beta) [Includes: 3-ketoacyl-CoA thiolase (EC 2.3.1.155) (EC 2.3.1.16) (Acetyl-CoA acyltransferase) (Beta-ketothiolase)]	HADHB MSTP029
P55157	MTP_HUMAN	Microsomal triglyceride transfer protein large subunit	MTTP MTP
P55209	NP1L1_HUMAN	Nucleosome assembly protein 1-like 1 (NAP-1-related protein) (hNRP)	NAP1L1 NRP
P55268	LAMB2_HUMAN	Laminin subunit beta-2 (Laminin B1s chain) (Laminin-11 subunit beta) (Laminin-14 subunit beta) (Laminin-15 subunit beta) (Laminin-3 subunit beta) (Laminin-4 subunit beta) (Laminin-7 subunit beta) (Laminin-9 subunit beta) (S-laminin subunit beta) (S-LAM beta)	LAMB2 LAMS
P55287	CAD11_HUMAN	Cadherin-11 (OSF-4) (Osteoblast cadherin) (OB-cadherin)	CDH11
P55769	NH2L1_HUMAN	NHP2-like protein 1 (High mobility group-like nuclear protein 2 homolog 1) (OTK27) (SNU13 homolog) (hSNU13) (U4/U6.U5 small nuclear ribonucleoprotein SNU13) (U4/U6.U5 tri-snRNP 15.5 kDa protein) [Cleaved into: NHP2-like protein 1, N-terminally processed]	SNU13 NHP2L1
P55795	HNRH2_HUMAN	Heterogeneous nuclear ribonucleoprotein H2 (hnRNP H2) (FTP-3) (Heterogeneous nuclear ribonucleoprotein H') (hnRNP H') [Cleaved into: Heterogeneous nuclear ribonucleoprotein H2, N-terminally processed]	HNRNPH2 FTP3 HNRPH2
P55809	SCOT1_HUMAN	Succinyl-CoA:3-ketoacid coenzyme A transferase 1, mitochondrial (EC 2.8.3.5) (3-oxoacid CoA-transferase 1) (Somatic-type succinyl-CoA:3-oxoacid CoA-transferase) (SCOT-s)	OXCT1 OXCT SCOT
P55899	FCGRN_HUMAN	IgG receptor FcRn large subunit p51 (FcRn) (IgG Fc fragment receptor transporter alpha chain) (Neonatal Fc receptor)	FCGRT FCRN
P59665	DEF1_HUMAN	Neutrophil defensin 1 (Defensin, alpha 1) (HNP-1) (HP-1) (HP1) [Cleaved into: HP 1-56; Neutrophil defensin 2 (HNP-2) (HP-2) (HP2)]	DEFA1 DEF1 DEFA2 MRS; DEFA1B
P60520	GBRL2_HUMAN	Gamma-aminobutyric acid receptor-associated protein-like 2 (GABA(A) receptor-associated protein-like 2) (Ganglioside expression factor 2) (GEF-2) (General protein transport factor p16) (Golgi-associated ATPase enhancer of 16 kDa) (GATE-16) (MAP1 light chain 3-related protein)	GABARAPL2 FLC3A GEF2
P60660	MYL6_HUMAN	Myosin light polypeptide 6 (17 kDa myosin light chain) (LC17) (Myosin light chain 3) (MLC-3) (Myosin light chain alkali 3) (Myosin light chain A3) (Smooth muscle and nonmuscle myosin light chain alkali 6)	MYL6
P61163	ACTZ_HUMAN	Alpha-centractin (Centractin) (ARP1) (Actin-RPV) (Centrosome-associated actin homolog)	ACTR1A CTRN1
P61221	ABCE1_HUMAN	ATP-binding cassette sub-family E member 1 (2'-5'-oligoadenylate-binding protein) (HuHP68) (RNase L inhibitor) (Ribonuclease 4 inhibitor) (RNS4I)	ABCE1 RLI RNASEL1 RNASELI RNS4I OK/SW-cl.40
P61247	RS3A_HUMAN	40S ribosomal protein S3a (Small ribosomal subunit protein eS1) (v-fos transformation effector protein) (Fte-1)	RPS3A FTE1 MFTL
P61626	LYSC_HUMAN	Lysozyme C (EC 3.2.1.17) (1,4-beta-N-acetylmuramidase C)	LYZ LZM
P61978	HNRPK_HUMAN	Heterogeneous nuclear ribonucleoprotein K (hnRNP K) (Transformation up-regulated nuclear protein) (TUNP)	HNRNPK HNRPK
P62081	RS7_HUMAN	40S ribosomal protein S7 (Small ribosomal subunit protein eS7)	RPS7
P62191	PRS4_HUMAN	26S proteasome regulatory subunit 4 (P26s4) (26S proteasome AAA-ATPase subunit RPT2) (Proteasome 26S subunit ATPase 1)	PSMC1
P62241	RS8_HUMAN	40S ribosomal protein S8 (Small ribosomal subunit protein eS8)	RPS8 OK/SW-cl.83
P62244	RS15A_HUMAN	40S ribosomal protein S15a (Small ribosomal subunit protein uS8)	RPS15A OK/SW-cl.82
P62249	RS16_HUMAN	40S ribosomal protein S16 (Small ribosomal subunit protein uS9)	RPS16
P62263	RS14_HUMAN	40S ribosomal protein S14 (Small ribosomal subunit protein uS11)	RPS14 PRO2640
P62269	RS18_HUMAN	40S ribosomal protein S18 (Ke-3) (Ke3) (Small ribosomal subunit protein uS13)	RPS18 D6S218E
P62280	RS11_HUMAN	40S ribosomal protein S11 (Small ribosomal subunit protein uS17)	RPS11
P62318	SMD3_HUMAN	Small nuclear ribonucleoprotein Sm D3 (Sm-D3) (snRNP core protein D3)	SNRPD3
P62333	PRS10_HUMAN	26S proteasome regulatory subunit 10B (26S proteasome AAA-ATPase subunit RPT4) (Proteasome 26S subunit ATPase 6) (Proteasome subunit p42)	PSMC6 SUG2
P62424	RL7A_HUMAN	60S ribosomal protein L7a (Large ribosomal subunit protein eL8) (PLA-X polypeptide) (Surfeit locus protein 3)	RPL7A SURF-3 SURF3
P62633	CNBP_HUMAN	Cellular nucleic acid-binding protein (CNBP) (Zinc finger protein 9)	CNBP RNF163 ZNF9
P62753	RS6_HUMAN	40S ribosomal protein S6 (Phosphoprotein NP33) (Small ribosomal subunit protein eS6)	RPS6 OK/SW-cl.2
P62805	H4_HUMAN	Histone H4	H4C1 H4/A H4FA HIST1H4A; H4C2 H4/I H4FI HIST1H4B; H4C3 H4/G H4FG HIST1H4C; H4C4 H4/B H4FB HIST1H4D; H4C5 H4/J H4FJ HIST1H4E; H4C6 H4/C H4FC HIST1H4F; H4C8 H4/H H4FH HIST1H4H; H4C9 H4/M H4FM HIST1H4I; H4C11 H4/E H4FE HIST1H4J; H4C12 H4/D H4FD HIST1H4K; H4C13 H4/K H4FK HIST1H4L; H4C14 H4/N H4F2 H4FN HIST2H4 HIST2H4A; H4C15 H4/O H4FO HIST2H4B; H4-16 HIST4H4
P62826	RAN_HUMAN	GTP-binding nuclear protein Ran (Androgen receptor-associated protein 24) (GTPase Ran) (Ras-like protein TC4) (Ras-related nuclear protein)	RAN ARA24 OK/SW-cl.81
P62829	RL23_HUMAN	60S ribosomal protein L23 (60S ribosomal protein L17) (Large ribosomal subunit protein uL14)	RPL23
P62917	RL8_HUMAN	60S ribosomal protein L8 (Large ribosomal subunit protein uL2)	RPL8
P62942	FKB1A_HUMAN	Peptidyl-prolyl cis-trans isomerase FKBP1A (PPIase FKBP1A) (EC 5.2.1.8) (12 kDa FK506-binding protein) (12 kDa FKBP) (FKBP-12) (Calstabin-1) (FK506-binding protein 1A) (FKBP-1A) (Immunophilin FKBP12) (Rotamase)	FKBP1A FKBP1 FKBP12
P63220	RS21_HUMAN	40S ribosomal protein S21 (Small ribosomal subunit protein eS21)	RPS21
P63244	RACK1_HUMAN	Receptor of activated protein C kinase 1 (Cell proliferation-inducing gene 21 protein) (Guanine nucleotide-binding protein subunit beta-2-like 1) (Guanine nucleotide-binding protein subunit beta-like protein 12.3) (Human lung cancer oncogene 7 protein) (HLC-7) (Receptor for activated C kinase) (Small ribosomal subunit protein RACK1) [Cleaved into: Receptor of activated protein C kinase 1, N-termi…	RACK1 GNB2L1 HLC7 PIG21
P67812	SC11A_HUMAN	Signal peptidase complex catalytic subunit SEC11A (EC 3.4.21.89) (Endopeptidase SP18) (Microsomal signal peptidase 18 kDa subunit) (SPase 18 kDa subunit) (SEC11 homolog A) (SEC11-like protein 1) (SPC18)	SEC11A SEC11L1 SPC18 SPCS4A
P68871	HBB_HUMAN	Hemoglobin subunit beta (Beta-globin) (Hemoglobin beta chain) [Cleaved into: LVV-hemorphin-7; Spinorphin]	HBB
P78318	IGBP1_HUMAN	Immunoglobulin-binding protein 1 (B-cell signal transduction molecule alpha 4) (Protein alpha-4) (CD79a-binding protein 1) (Protein phosphatase 2/4/6 regulatory subunit) (Renal carcinoma antigen NY-REN-16)	IGBP1 IBP1
P78509	RELN_HUMAN	Reelin (EC 3.4.21.-)	RELN
P78527	PRKDC_HUMAN	DNA-dependent protein kinase catalytic subunit (DNA-PK catalytic subunit) (DNA-PKcs) (EC 2.7.11.1) (DNPK1) (p460)	PRKDC HYRC HYRC1
P78559	MAP1A_HUMAN	Microtubule-associated protein 1A (MAP-1A) (Proliferation-related protein p80) [Cleaved into: MAP1A heavy chain; MAP1 light chain LC2]	MAP1A MAP1L
P80217	IN35_HUMAN	Interferon-induced 35 kDa protein (IFP 35) (Ifi-35)	IFI35 IFP35
P80511	S10AC_HUMAN	Protein S100-A12 (CGRP) (Calcium-binding protein in amniotic fluid 1) (CAAF1) (Calgranulin-C) (CAGC) (Extracellular newly identified RAGE-binding protein) (EN-RAGE) (Migration inhibitory factor-related protein 6) (MRP-6) (p6) (Neutrophil S100 protein) (S100 calcium-binding protein A12) [Cleaved into: Calcitermin]	S100A12
P80748	LV302_HUMAN	Immunoglobulin lambda variable 3-21	n/a
P82987	ATL3_HUMAN	ADAMTS-like protein 3 (ADAMTSL-3) (Punctin-2)	ADAMTSL3 KIAA1233
P83731	RL24_HUMAN	60S ribosomal protein L24 (60S ribosomal protein L30) (Large ribosomal subunit protein eL24)	RPL24
P98088	MUC5A_HUMAN	Mucin-5AC (MUC-5AC) (Gastric mucin) (Major airway glycoprotein) (Mucin-5 subtype AC, tracheobronchial) (Tracheobronchial mucin) (TBM)	MUC5AC MUC5
P98095	FBLN2_HUMAN	Fibulin-2 (FIBL-2)	FBLN2
P98164	LRP2_HUMAN	Low-density lipoprotein receptor-related protein 2 (LRP-2) (Glycoprotein 330) (gp330) (Megalin)	LRP2
P98168	ZXDA_HUMAN	Zinc finger X-linked protein ZXDA	ZXDA
P98179	RBM3_HUMAN	RNA-binding protein 3 (RNA-binding motif protein 3) (RNPL)	RBM3 RNPL
Q00169	PIPNA_HUMAN	Phosphatidylinositol transfer protein alpha isoform (PI-TP-alpha) (PtdIns transfer protein alpha) (PtdInsTP alpha)	PITPNA PITPN
Q00577	PURA_HUMAN	Transcriptional activator protein Pur-alpha (Purine-rich single-stranded DNA-binding protein alpha)	PURA PUR1
Q00610	CLH1_HUMAN	Clathrin heavy chain 1 (Clathrin heavy chain on chromosome 17) (CLH-17)	CLTC CLH17 CLTCL2 KIAA0034
Q00796	DHSO_HUMAN	Sorbitol dehydrogenase (SDH) (EC 1.1.1.-) ((R,R)-butanediol dehydrogenase) (EC 1.1.1.4) (L-iditol 2-dehydrogenase) (EC 1.1.1.14) (Polyol dehydrogenase) (Ribitol dehydrogenase) (RDH) (EC 1.1.1.56) (Xylitol dehydrogenase) (XDH) (EC 1.1.1.9)	SORD
Q00839	HNRPU_HUMAN	Heterogeneous nuclear ribonucleoprotein U (hnRNP U) (GRIP120) (Nuclear p120 ribonucleoprotein) (Scaffold-attachment factor A) (SAF-A) (p120) (pp120)	HNRNPU C1orf199 HNRPU SAFA U21.1
Q01105	SET_HUMAN	Protein SET (HLA-DR-associated protein II) (Inhibitor of granzyme A-activated DNase) (IGAAD) (PHAPII) (Phosphatase 2A inhibitor I2PP2A) (I-2PP2A) (Template-activating factor I) (TAF-I)	SET
Q01433	AMPD2_HUMAN	AMP deaminase 2 (EC 3.5.4.6) (AMP deaminase isoform L)	AMPD2
Q01469	FABP5_HUMAN	Fatty acid-binding protein 5 (Epidermal-type fatty acid-binding protein) (E-FABP) (Fatty acid-binding protein, epidermal) (Psoriasis-associated fatty acid-binding protein homolog) (PA-FABP)	FABP5
Q01518	CAP1_HUMAN	Adenylyl cyclase-associated protein 1 (CAP 1)	CAP1 CAP
Q02388	CO7A1_HUMAN	Collagen alpha-1(VII) chain (Long-chain collagen) (LC collagen)	COL7A1
Q02543	RL18A_HUMAN	60S ribosomal protein L18a (Large ribosomal subunit protein eL20)	RPL18A
Q02878	RL6_HUMAN	60S ribosomal protein L6 (Large ribosomal subunit protein eL6) (Neoplasm-related protein C140) (Tax-responsive enhancer element-binding protein 107) (TaxREB107)	RPL6 TXREB1
Q02952	AKA12_HUMAN	A-kinase anchor protein 12 (AKAP-12) (A-kinase anchor protein 250 kDa) (AKAP 250) (Gravin) (Myasthenia gravis autoantigen)	AKAP12 AKAP250
Q03164	KMT2A_HUMAN	Histone-lysine N-methyltransferase 2A (Lysine N-methyltransferase 2A) (EC 2.1.1.354) (ALL-1) (CXXC-type zinc finger protein 7) (Myeloid/lymphoid or mixed-lineage leukemia) (Myeloid/lymphoid or mixed-lineage leukemia protein 1) (Trithorax-like protein) (Zinc finger protein HRX) [Cleaved into: MLL cleavage product N320 (N-terminal cleavage product of 320 kDa) (p320); MLL cleavage product C180 (C-te…	KMT2A ALL1 CXXC7 HRX HTRX MLL MLL1 TRX1
Q04446	GLGB_HUMAN	1,4-alpha-glucan-branching enzyme (EC 2.4.1.18) (Brancher enzyme) (Glycogen-branching enzyme)	GBE1
Q04721	NOTC2_HUMAN	Neurogenic locus notch homolog protein 2 (Notch 2) (hN2) [Cleaved into: Notch 2 extracellular truncation (N2ECD); Notch 2 intracellular domain (N2ICD)]	NOTCH2
Q04760	LGUL_HUMAN	Lactoylglutathione lyase (EC 4.4.1.5) (Aldoketomutase) (Glyoxalase I) (Glx I) (Ketone-aldehyde mutase) (Methylglyoxalase) (S-D-lactoylglutathione methylglyoxal lyase)	GLO1
Q04837	SSBP_HUMAN	Single-stranded DNA-binding protein, mitochondrial (Mt-SSB) (MtSSB) (PWP1-interacting protein 17)	SSBP1 SSBP
Q05086	UBE3A_HUMAN	Ubiquitin-protein ligase E3A (EC 2.3.2.26) (E6AP ubiquitin-protein ligase) (HECT-type ubiquitin transferase E3A) (Human papillomavirus E6-associated protein) (Oncogenic protein-associated protein E6-AP) (Renal carcinoma antigen NY-REN-54)	UBE3A E6AP EPVE6AP HPVE6A
Q05469	LIPS_HUMAN	Hormone-sensitive lipase (HSL) (EC 3.1.1.79) (Monoacylglycerol lipase LIPE) (EC 3.1.1.23) (Retinyl ester hydrolase) (REH)	LIPE
Q05519	SRS11_HUMAN	Serine/arginine-rich splicing factor 11 (Arginine-rich 54 kDa nuclear protein) (p54) (Splicing factor, arginine/serine-rich 11)	SRSF11 SFRS11
Q06124	PTN11_HUMAN	Tyrosine-protein phosphatase non-receptor type 11 (EC 3.1.3.48) (Protein-tyrosine phosphatase 1D) (PTP-1D) (Protein-tyrosine phosphatase 2C) (PTP-2C) (SH-PTP2) (SHP-2) (Shp2) (SH-PTP3)	PTPN11 PTP2C SHPTP2
Q06323	PSME1_HUMAN	Proteasome activator complex subunit 1 (11S regulator complex subunit alpha) (REG-alpha) (Activator of multicatalytic protease subunit 1) (Interferon gamma up-regulated I-5111 protein) (IGUP I-5111) (Proteasome activator 28 subunit alpha) (PA28a) (PA28alpha)	PSME1 IFI5111
Q06830	PRDX1_HUMAN	Peroxiredoxin-1 (EC 1.11.1.24) (Natural killer cell-enhancing factor A) (NKEF-A) (Proliferation-associated gene protein) (PAG) (Thioredoxin peroxidase 2) (Thioredoxin-dependent peroxide reductase 2) (Thioredoxin-dependent peroxiredoxin 1)	PRDX1 PAGA PAGB TDPX2
Q07020	RL18_HUMAN	60S ribosomal protein L18 (Large ribosomal subunit protein eL18)	RPL18
Q07021	C1QBP_HUMAN	Complement component 1 Q subcomponent-binding protein, mitochondrial (ASF/SF2-associated protein p32) (Glycoprotein gC1qBP) (C1qBP) (Hyaluronan-binding protein 1) (Mitochondrial matrix protein p32) (gC1q-R protein) (p33) (SF2AP32)	C1QBP GC1QBP HABP1 SF2P32
Q07065	CKAP4_HUMAN	Cytoskeleton-associated protein 4 (63-kDa cytoskeleton-linking membrane protein) (Climp-63) (p63)	CKAP4
Q07075	AMPE_HUMAN	Glutamyl aminopeptidase (EAP) (EC 3.4.11.7) (Aminopeptidase A) (AP-A) (Differentiation antigen gp160) (CD antigen CD249)	ENPEP
Q07092	COGA1_HUMAN	Collagen alpha-1(XVI) chain	COL16A1 FP1572
Q07157	ZO1_HUMAN	Tight junction protein ZO-1 (Tight junction protein 1) (Zona occludens protein 1) (Zonula occludens protein 1)	TJP1 ZO1
Q07507	DERM_HUMAN	Dermatopontin (Tyrosine-rich acidic matrix protein) (TRAMP)	DPT
Q07954	LRP1_HUMAN	Prolow-density lipoprotein receptor-related protein 1 (LRP-1) (Alpha-2-macroglobulin receptor) (A2MR) (Apolipoprotein E receptor) (APOER) (CD antigen CD91) [Cleaved into: Low-density lipoprotein receptor-related protein 1 85 kDa subunit (LRP-85); Low-density lipoprotein receptor-related protein 1 515 kDa subunit (LRP-515); Low-density lipoprotein receptor-related protein 1 intracellular domain (L…	LRP1 A2MR APR
Q07955	SRSF1_HUMAN	Serine/arginine-rich splicing factor 1 (Alternative-splicing factor 1) (ASF-1) (Splicing factor, arginine/serine-rich 1) (pre-mRNA-splicing factor SF2, P33 subunit)	SRSF1 ASF SF2 SF2P33 SFRS1 OK/SW-cl.3
Q07960	RHG01_HUMAN	Rho GTPase-activating protein 1 (CDC42 GTPase-activating protein) (GTPase-activating protein rhoGAP) (Rho-related small GTPase protein activator) (Rho-type GTPase-activating protein 1) (p50-RhoGAP)	ARHGAP1 CDC42GAP RHOGAP1
Q08043	ACTN3_HUMAN	Alpha-actinin-3 (Alpha-actinin skeletal muscle isoform 3) (F-actin cross-linking protein)	ACTN3
Q08211	DHX9_HUMAN	ATP-dependent RNA helicase A (EC 3.6.4.13) (DEAH box protein 9) (DExH-box helicase 9) (Leukophysin) (LKP) (Nuclear DNA helicase II) (NDH II) (RNA helicase A)	DHX9 DDX9 LKP NDH2
Q08380	LG3BP_HUMAN	Galectin-3-binding protein (Basement membrane autoantigen p105) (Lectin galactoside-binding soluble 3-binding protein) (Mac-2-binding protein) (MAC2BP) (Mac-2 BP) (Tumor-associated antigen 90K)	LGALS3BP M2BP
Q08945	SSRP1_HUMAN	FACT complex subunit SSRP1 (Chromatin-specific transcription elongation factor 80 kDa subunit) (Facilitates chromatin transcription complex 80 kDa subunit) (FACT 80 kDa subunit) (FACTp80) (Facilitates chromatin transcription complex subunit SSRP1) (Recombination signal sequence recognition protein 1) (Structure-specific recognition protein 1) (hSSRP1) (T160)	SSRP1 FACT80
Q12805	FBLN3_HUMAN	EGF-containing fibulin-like extracellular matrix protein 1 (Extracellular protein S1-5) (Fibrillin-like protein) (Fibulin-3) (FIBL-3)	EFEMP1 FBLN3 FBNL
Q12830	BPTF_HUMAN	Nucleosome-remodeling factor subunit BPTF (Bromodomain and PHD finger-containing transcription factor) (Fetal Alz-50 clone 1 protein) (Fetal Alzheimer antigen)	BPTF FAC1 FALZ
Q12906	ILF3_HUMAN	Interleukin enhancer-binding factor 3 (Double-stranded RNA-binding protein 76) (DRBP76) (M-phase phosphoprotein 4) (MPP4) (Nuclear factor associated with dsRNA) (NFAR) (Nuclear factor of activated T-cells 90 kDa) (NF-AT-90) (Translational control protein 80) (TCP80)	ILF3 DRBF MPHOSPH4 NF90
Q12934	BFSP1_HUMAN	Filensin (Beaded filament structural protein 1) (Lens fiber cell beaded-filament structural protein CP 115) (CP115) (Lens intermediate filament-like heavy) (LIFL-H) [Cleaved into: Filensin C-terminal fragment; Filensin N-terminal fragment]	BFSP1
Q13011	ECH1_HUMAN	Delta(3,5)-Delta(2,4)-dienoyl-CoA isomerase, mitochondrial (EC 5.3.3.-)	ECH1
Q13126	MTAP_HUMAN	S-methyl-5'-thioadenosine phosphorylase (EC 2.4.2.28) (5'-methylthioadenosine phosphorylase) (MTA phosphorylase) (MTAP) (MTAPase)	MTAP MSAP
Q13148	TADBP_HUMAN	TAR DNA-binding protein 43 (TDP-43)	TARDBP TDP43
Q13151	ROA0_HUMAN	Heterogeneous nuclear ribonucleoprotein A0 (hnRNP A0)	HNRNPA0 HNRPA0
Q13155	AIMP2_HUMAN	Aminoacyl tRNA synthase complex-interacting multifunctional protein 2 (Multisynthase complex auxiliary component p38) (Protein JTV-1)	AIMP2 JTV1 PRO0992
Q13162	PRDX4_HUMAN	Peroxiredoxin-4 (EC 1.11.1.24) (Antioxidant enzyme AOE372) (AOE37-2) (Peroxiredoxin IV) (Prx-IV) (Thioredoxin peroxidase AO372) (Thioredoxin-dependent peroxide reductase A0372) (Thioredoxin-dependent peroxiredoxin 4)	PRDX4
Q13283	G3BP1_HUMAN	Ras GTPase-activating protein-binding protein 1 (G3BP-1) (EC 3.6.4.12) (EC 3.6.4.13) (ATP-dependent DNA helicase VIII) (hDH VIII) (GAP SH3 domain-binding protein 1)	G3BP1 G3BP
Q13315	ATM_HUMAN	Serine-protein kinase ATM (EC 2.7.11.1) (Ataxia telangiectasia mutated) (A-T mutated)	ATM
Q13347	EIF3I_HUMAN	Eukaryotic translation initiation factor 3 subunit I (eIF3i) (Eukaryotic translation initiation factor 3 subunit 2) (TGF-beta receptor-interacting protein 1) (TRIP-1) (eIF-3-beta) (eIF3 p36)	EIF3I EIF3S2 TRIP1
Q13418	ILK_HUMAN	Integrin-linked protein kinase (EC 2.7.11.1) (59 kDa serine/threonine-protein kinase) (ILK-1) (ILK-2) (p59ILK)	ILK ILK1 ILK2
Q13435	SF3B2_HUMAN	Splicing factor 3B subunit 2 (Pre-mRNA-splicing factor SF3b 145 kDa subunit) (SF3b145) (Spliceosome-associated protein 145) (SAP 145)	SF3B2 SAP145
Q13439	GOGA4_HUMAN	Golgin subfamily A member 4 (256 kDa golgin) (Golgin-245) (Protein 72.1) (Trans-Golgi p230)	GOLGA4
Q13449	LSAMP_HUMAN	Limbic system-associated membrane protein (LSAMP) (IgLON family member 3)	LSAMP IGLON3 LAMP
Q13523	PRP4B_HUMAN	Serine/threonine-protein kinase PRP4 homolog (EC 2.7.11.1) (PRP4 kinase) (PRP4 pre-mRNA-processing factor 4 homolog)	PRPF4B KIAA0536 PRP4 PRP4H PRP4K
Q13561	DCTN2_HUMAN	Dynactin subunit 2 (50 kDa dynein-associated polypeptide) (Dynactin complex 50 kDa subunit) (DCTN-50) (p50 dynamitin)	DCTN2 DCTN50
Q13705	AVR2B_HUMAN	Activin receptor type-2B (EC 2.7.11.30) (Activin receptor type IIB) (ACTR-IIB)	ACVR2B
Q13724	MOGS_HUMAN	Mannosyl-oligosaccharide glucosidase (EC 3.2.1.106) (Processing A-glucosidase I)	MOGS GCS1
Q13813	SPTN1_HUMAN	Spectrin alpha chain, non-erythrocytic 1 (Alpha-II spectrin) (Fodrin alpha chain) (Spectrin, non-erythroid alpha subunit)	SPTAN1 NEAS SPTA2
Q13938	CAYP1_HUMAN	Calcyphosin (Calcyphosine)	CAPS
Q14011	CIRBP_HUMAN	Cold-inducible RNA-binding protein (A18 hnRNP) (Glycine-rich RNA-binding protein CIRP)	CIRBP A18HNRNP CIRP
Q14019	COTL1_HUMAN	Coactosin-like protein	COTL1 CLP
Q14103	HNRPD_HUMAN	Heterogeneous nuclear ribonucleoprotein D0 (hnRNP D0) (AU-rich element RNA-binding protein 1)	HNRNPD AUF1 HNRPD
Q14147	DHX34_HUMAN	Probable ATP-dependent RNA helicase DHX34 (EC 3.6.4.13) (DEAH box protein 34)	DHX34 DDX34 KIAA0134
Q14152	EIF3A_HUMAN	Eukaryotic translation initiation factor 3 subunit A (eIF3a) (Eukaryotic translation initiation factor 3 subunit 10) (eIF-3-theta) (eIF3 p167) (eIF3 p180) (eIF3 p185)	EIF3A EIF3S10 KIAA0139
Q14203	DCTN1_HUMAN	Dynactin subunit 1 (150 kDa dynein-associated polypeptide) (DAP-150) (DP-150) (p135) (p150-glued)	DCTN1
Q14204	DYHC1_HUMAN	Cytoplasmic dynein 1 heavy chain 1 (Cytoplasmic dynein heavy chain 1) (Dynein heavy chain, cytosolic)	DYNC1H1 DHC1 DNCH1 DNCL DNECL DYHC KIAA0325
Q14240	IF4A2_HUMAN	Eukaryotic initiation factor 4A-II (eIF-4A-II) (eIF4A-II) (EC 3.6.4.13) (ATP-dependent RNA helicase eIF4A-2)	EIF4A2 DDX2B EIF4F
Q14257	RCN2_HUMAN	Reticulocalbin-2 (Calcium-binding protein ERC-55) (E6-binding protein) (E6BP)	RCN2 ERC55
Q14258	TRI25_HUMAN	E3 ubiquitin/ISG15 ligase TRIM25 (EC 6.3.2.n3) (Estrogen-responsive finger protein) (RING finger protein 147) (RING-type E3 ubiquitin transferase) (EC 2.3.2.27) (RING-type E3 ubiquitin transferase TRIM25) (Tripartite motif-containing protein 25) (Ubiquitin/ISG15-conjugating enzyme TRIM25) (Zinc finger protein 147)	TRIM25 EFP RNF147 ZNF147
Q14315	FLNC_HUMAN	Filamin-C (FLN-C) (FLNc) (ABP-280-like protein) (ABP-L) (Actin-binding-like protein) (Filamin-2) (Gamma-filamin)	FLNC ABPL FLN2
Q14344	GNA13_HUMAN	Guanine nucleotide-binding protein subunit alpha-13 (G alpha-13) (G-protein subunit alpha-13)	GNA13
Q14524	SCN5A_HUMAN	Sodium channel protein type 5 subunit alpha (Sodium channel protein cardiac muscle subunit alpha) (Sodium channel protein type V subunit alpha) (Voltage-gated sodium channel subunit alpha Nav1.5) (hH1)	SCN5A
Q14571	ITPR2_HUMAN	Inositol 1,4,5-trisphosphate receptor type 2 (IP3 receptor isoform 2) (IP3R 2) (InsP3R2) (Type 2 inositol 1,4,5-trisphosphate receptor) (Type 2 InsP3 receptor)	ITPR2
Q14573	ITPR3_HUMAN	Inositol 1,4,5-trisphosphate receptor type 3 (IP3 receptor isoform 3) (IP3R 3) (InsP3R3) (Type 3 inositol 1,4,5-trisphosphate receptor) (Type 3 InsP3 receptor)	ITPR3
Q14683	SMC1A_HUMAN	Structural maintenance of chromosomes protein 1A (SMC protein 1A) (SMC-1-alpha) (SMC-1A) (Sb1.8)	SMC1A DXS423E KIAA0178 SB1.8 SMC1 SMC1L1
Q14690	RRP5_HUMAN	Protein RRP5 homolog (NF-kappa-B-binding protein) (NFBP) (Programmed cell death protein 11)	PDCD11 KIAA0185
Q14764	MVP_HUMAN	Major vault protein (MVP) (Lung resistance-related protein)	MVP LRP
Q14789	GOGB1_HUMAN	Golgin subfamily B member 1 (372 kDa Golgi complex-associated protein) (GCP372) (Giantin) (Macrogolgin)	GOLGB1
Q14974	IMB1_HUMAN	Importin subunit beta-1 (Importin-90) (Karyopherin subunit beta-1) (Nuclear factor p97) (Pore targeting complex 97 kDa subunit) (PTAC97)	KPNB1 NTF97
Q15056	IF4H_HUMAN	Eukaryotic translation initiation factor 4H (eIF-4H) (Williams-Beuren syndrome chromosomal region 1 protein)	EIF4H KIAA0038 WBSCR1 WSCR1
Q15058	KIF14_HUMAN	Kinesin-like protein KIF14	KIF14 KIAA0042
Q15084	PDIA6_HUMAN	Protein disulfide-isomerase A6 (EC 5.3.4.1) (Endoplasmic reticulum protein 5) (ER protein 5) (ERp5) (Protein disulfide isomerase P5) (Thioredoxin domain-containing protein 7)	PDIA6 ERP5 P5 TXNDC7
Q15113	PCOC1_HUMAN	Procollagen C-endopeptidase enhancer 1 (Procollagen COOH-terminal proteinase enhancer 1) (PCPE-1) (Procollagen C-proteinase enhancer 1) (Type 1 procollagen C-proteinase enhancer protein) (Type I procollagen COOH-terminal proteinase enhancer)	PCOLCE PCPE1
Q15181	IPYR_HUMAN	Inorganic pyrophosphatase (EC 3.6.1.1) (Pyrophosphate phospho-hydrolase) (PPase)	PPA1 IOPPP PP
Q15185	TEBP_HUMAN	Prostaglandin E synthase 3 (EC 5.3.99.3) (Cytosolic prostaglandin E2 synthase) (cPGES) (Hsp90 co-chaperone) (Progesterone receptor complex p23) (Telomerase-binding protein p23)	PTGES3 P23 TEBP
Q15334	L2GL1_HUMAN	Lethal(2) giant larvae protein homolog 1 (LLGL) (DLG4) (Hugl-1) (Human homolog to the D-lgl gene protein)	LLGL1 DLG4 HUGL HUGL1
Q15468	STIL_HUMAN	SCL-interrupting locus protein (TAL-1-interrupting locus protein)	STIL SIL
Q15582	BGH3_HUMAN	Transforming growth factor-beta-induced protein ig-h3 (Beta ig-h3) (Kerato-epithelin) (RGD-containing collagen-associated protein) (RGD-CAP)	TGFBI BIGH3
Q15751	HERC1_HUMAN	Probable E3 ubiquitin-protein ligase HERC1 (EC 2.3.2.26) (HECT domain and RCC1-like domain-containing protein 1) (HECT-type E3 ubiquitin transferase HERC1) (p532) (p619)	HERC1
Q15772	SPEG_HUMAN	Striated muscle preferentially expressed protein kinase (EC 2.7.11.1) (Aortic preferentially expressed protein 1) (APEG-1)	SPEG APEG1 KIAA1297
Q16531	DDB1_HUMAN	DNA damage-binding protein 1 (DDB p127 subunit) (DNA damage-binding protein a) (DDBa) (Damage-specific DNA-binding protein 1) (HBV X-associated protein 1) (XAP-1) (UV-damaged DNA-binding factor) (UV-damaged DNA-binding protein 1) (UV-DDB 1) (XPE-binding factor) (XPE-BF) (Xeroderma pigmentosum group E-complementing protein) (XPCe)	DDB1 XAP1
Q16629	SRSF7_HUMAN	Serine/arginine-rich splicing factor 7 (Splicing factor 9G8) (Splicing factor, arginine/serine-rich 7)	SRSF7 SFRS7
Q16647	PTGIS_HUMAN	Prostacyclin synthase (EC 5.3.99.4) (Hydroperoxy icosatetraenoate dehydratase) (EC 4.2.1.152) (Prostaglandin I2 synthase)	PTGIS CYP8 CYP8A1
Q16658	FSCN1_HUMAN	Fascin (55 kDa actin-bundling protein) (Singed-like protein) (p55)	FSCN1 FAN1 HSN SNL
Q16678	CP1B1_HUMAN	Cytochrome P450 1B1 (EC 1.14.14.1) (CYPIB1) (Hydroperoxy icosatetraenoate dehydratase) (EC 4.2.1.152)	CYP1B1
Q16698	DECR_HUMAN	2,4-dienoyl-CoA reductase, mitochondrial (EC 1.3.1.34) (2,4-dienoyl-CoA reductase [NADPH]) (4-enoyl-CoA reductase [NADPH]) (Short chain dehydrogenase/reductase family 18C member 1)	DECR1 DECR SDR18C1
Q16762	THTR_HUMAN	Thiosulfate sulfurtransferase (EC 2.8.1.1) (Rhodanese)	TST
Q17RB8	LONF1_HUMAN	LON peptidase N-terminal domain and RING finger protein 1 (RING finger protein 191)	LONRF1 RNF191
Q1KMD3	HNRL2_HUMAN	Heterogeneous nuclear ribonucleoprotein U-like protein 2 (Scaffold-attachment factor A2) (SAF-A2)	HNRNPUL2 HNRPUL2
Q2TAA2	IAH1_HUMAN	Isoamyl acetate-hydrolyzing esterase 1 homolog (EC 3.1.-.-)	IAH1
Q32P44	EMAL3_HUMAN	Echinoderm microtubule-associated protein-like 3 (EMAP-3)	EML3
Q4G0N8	SL9C1_HUMAN	Sodium/hydrogen exchanger 10 (Na(+)/H(+) exchanger 10) (NHE-10) (Solute carrier family 9 member 10) (Solute carrier family 9 member C1) (Sperm-specific Na(+)/H(+) exchanger) (sNHE)	SLC9C1 SLC9A10
Q4KMZ1	IQCC_HUMAN	IQ domain-containing protein C	IQCC
Q53EL6	PDCD4_HUMAN	Programmed cell death protein 4 (Neoplastic transformation inhibitor protein) (Nuclear antigen H731-like) (Protein 197/15a)	PDCD4 H731
Q58DX5	NADL2_HUMAN	Inactive N-acetylated-alpha-linked acidic dipeptidase-like protein 2 (NAALADase L2)	NAALADL2
Q5JSL3	DOC11_HUMAN	Dedicator of cytokinesis protein 11 (Activated Cdc42-associated guanine nucleotide exchange factor) (ACG) (Zizimin-2)	DOCK11 ZIZ2
Q5R3I4	TTC38_HUMAN	Tetratricopeptide repeat protein 38 (TPR repeat protein 38)	TTC38
Q5SV97	PERM1_HUMAN	PGC-1 and ERR-induced regulator in muscle protein 1 (PPARGC1 and ESRR-induced regulator in muscle 1) (Peroxisome proliferator-activated receptor gamma coactivator 1 and estrogen-related receptor-induced regulator in muscle 1)	PERM1 C1orf170
Q5T6V5	QSPP_HUMAN	Queuosine salvage protein	C9orf64
Q5TBA9	FRY_HUMAN	Protein furry homolog	FRY C13orf14
Q5TGY3	AHDC1_HUMAN	AT-hook DNA-binding motif-containing protein 1	AHDC1
Q5THJ4	VP13D_HUMAN	Vacuolar protein sorting-associated protein 13D	VPS13D KIAA0453
Q5VU65	P210L_HUMAN	Nuclear pore membrane glycoprotein 210-like (Nucleoporin 210 kDa-like) (Nucleoporin Nup210-like)	NUP210L
Q5VUB5	F1711_HUMAN	Protein FAM171A1 (Astroprincin) (APCN)	FAM171A1 APCN C10orf38
Q5VUG0	SMBT2_HUMAN	Scm-like with four MBT domains protein 2 (Scm-like with 4 MBT domains protein 2)	SFMBT2 KIAA1617
Q5VYK3	ECM29_HUMAN	Proteasome adapter and scaffold protein ECM29 (Ecm29 proteasome adapter and scaffold) (Proteasome-associated protein ECM29 homolog)	ECPAS ECM29 KIAA0368
Q63ZY3	KANK2_HUMAN	KN motif and ankyrin repeat domain-containing protein 2 (Ankyrin repeat domain-containing protein 25) (Matrix-remodeling-associated protein 3) (SRC-1-interacting protein) (SIP) (SRC-interacting protein) (SRC1-interacting protein)	KANK2 ANKRD25 KIAA1518 MXRA3 SIP
Q658N2	WSCD1_HUMAN	WSC domain-containing protein 1	WSCD1 KIAA0523
Q685J3	MUC17_HUMAN	Mucin-17 (MUC-17) (Small intestinal mucin-3) (MUC-3)	MUC17 MUC3
Q68DE3	USF3_HUMAN	Basic helix-loop-helix domain-containing protein USF3 (Upstream transcription factor 3)	USF3 KIAA2018
Q6IEE7	T132E_HUMAN	Transmembrane protein 132E	TMEM132E
Q6NUK1	SCMC1_HUMAN	Calcium-binding mitochondrial carrier protein SCaMC-1 (Mitochondrial ATP-Mg/Pi carrier protein 1) (Mitochondrial Ca(2+)-dependent solute carrier protein 1) (Small calcium-binding mitochondrial carrier protein 1) (Solute carrier family 25 member 24)	SLC25A24 APC1 MCSC1 SCAMC1
Q6P2Q9	PRP8_HUMAN	Pre-mRNA-processing-splicing factor 8 (220 kDa U5 snRNP-specific protein) (PRP8 homolog) (Splicing factor Prp8) (p220)	PRPF8 PRPC8
Q6TFL3	CC171_HUMAN	Coiled-coil domain-containing protein 171	CCDC171 C9orf93
Q6UB99	ANR11_HUMAN	Ankyrin repeat domain-containing protein 11 (Ankyrin repeat-containing cofactor 1)	ANKRD11 ANCO1
Q6UVK1	CSPG4_HUMAN	Chondroitin sulfate proteoglycan 4 (Chondroitin sulfate proteoglycan NG2) (Melanoma chondroitin sulfate proteoglycan) (Melanoma-associated chondroitin sulfate proteoglycan)	CSPG4 MCSP
Q6UWY5	OLFL1_HUMAN	Olfactomedin-like protein 1	OLFML1 UNQ564/PRO1126
Q6UX71	PXDC2_HUMAN	Plexin domain-containing protein 2 (Tumor endothelial marker 7-related protein)	PLXDC2 TEM7R UNQ2514/PRO6003
Q6ZMH5	S39A5_HUMAN	Zinc transporter ZIP5 (Solute carrier family 39 member 5) (Zrt- and Irt-like protein 5) (ZIP-5)	SLC39A5 ZIP5
Q6ZNJ1	NBEL2_HUMAN	Neurobeachin-like protein 2	NBEAL2 KIAA0540 UNQ253/PRO290
Q6ZUB1	S31E1_HUMAN	Spermatogenesis-associated protein 31E1 (Protein FAM75E1)	SPATA31E1 C9orf79 FAM75E1
Q75N90	FBN3_HUMAN	Fibrillin-3 [Cleaved into: Fibrillin-3 C-terminal peptide]	FBN3 KIAA1776
Q76N89	HECW1_HUMAN	E3 ubiquitin-protein ligase HECW1 (EC 2.3.2.26) (HECT, C2 and WW domain-containing protein 1) (HECT-type E3 ubiquitin transferase HECW1) (NEDD4-like E3 ubiquitin-protein ligase 1) (hNEDL1)	HECW1 KIAA0322 NEDL1
Q7KZF4	SND1_HUMAN	Staphylococcal nuclease domain-containing protein 1 (EC 3.1.31.1) (100 kDa coactivator) (EBNA2 coactivator p100) (Tudor domain-containing protein 11) (p100 co-activator)	SND1 TDRD11
Q7L2H7	EIF3M_HUMAN	Eukaryotic translation initiation factor 3 subunit M (eIF3m) (Fetal lung protein B5) (hFL-B5) (PCI domain-containing protein 1)	EIF3M HFLB5 PCID1 GA17 PNAS-125
Q7Z3D6	GLUCM_HUMAN	D-glutamate cyclase, mitochondrial (EC 4.2.1.48)	DGLUCY C14orf159 UNQ2439/PRO5000
Q7Z4W1	DCXR_HUMAN	L-xylulose reductase (XR) (EC 1.1.1.10) (Carbonyl reductase II) (Dicarbonyl/L-xylulose reductase) (Kidney dicarbonyl reductase) (kiDCR) (Short chain dehydrogenase/reductase family 20C member 1) (Sperm surface protein P34H)	DCXR SDR20C1
Q7Z6Z7	HUWE1_HUMAN	E3 ubiquitin-protein ligase HUWE1 (EC 2.3.2.26) (ARF-binding protein 1) (ARF-BP1) (HECT, UBA and WWE domain-containing protein 1) (HECT-type E3 ubiquitin transferase HUWE1) (Homologous to E6AP carboxyl terminus homologous protein 9) (HectH9) (Large structure of UREB1) (LASU1) (Mcl-1 ubiquitin ligase E3) (Mule) (Upstream regulatory element-binding protein 1) (URE-B1) (URE-binding protein 1)	HUWE1 KIAA0312 KIAA1578 UREB1 HSPC272
Q7Z7B0	FLIP1_HUMAN	Filamin-A-interacting protein 1 (FILIP)	FILIP1 KIAA1275
Q7Z7H5	TMED4_HUMAN	Transmembrane emp24 domain-containing protein 4 (Endoplasmic reticulum stress-response protein 25) (ERS25) (GMP25iso) (Putative NF-kappa-B-activating protein 156) (p24 family protein alpha-3) (p24alpha3)	TMED4 ERS25
Q7Z7M0	MEGF8_HUMAN	Multiple epidermal growth factor-like domains protein 8 (Multiple EGF-like domains protein 8) (Epidermal growth factor-like protein 4) (EGF-like protein 4)	MEGF8 C19orf49 EGFL4 KIAA0817
Q86UP2	KTN1_HUMAN	Kinectin (CG-1 antigen) (Kinesin receptor)	KTN1 CG1 KIAA0004
Q86V48	LUZP1_HUMAN	Leucine zipper protein 1	LUZP1
Q86XZ4	SPAS2_HUMAN	Spermatogenesis-associated serine-rich protein 2 (Serine-rich spermatocytes and round spermatid 59 kDa protein) (p59scr)	SPATS2 SCR59 SPATA10 Nbla00526
Q86Y38	XYLT1_HUMAN	Xylosyltransferase 1 (EC 2.4.2.26) (Peptide O-xylosyltransferase 1) (Xylosyltransferase I) (XT-I) (XylT-I)	XYLT1 XT1
Q86YV0	RASL3_HUMAN	RAS protein activator like-3	RASAL3
Q8IWA5	CTL2_HUMAN	Choline transporter-like protein 2 (Solute carrier family 44 member 2)	SLC44A2 CTL2 PSEC0210
Q8IWT3	CUL9_HUMAN	Cullin-9 (CUL-9) (UbcH7-associated protein 1) (p53-associated parkin-like cytoplasmic protein)	CUL9 H7AP1 KIAA0708 PARC
Q8IYF1	ELOA2_HUMAN	Elongin-A2 (EloA2) (RNA polymerase II transcription factor SIII subunit A2) (Transcription elongation factor B polypeptide 3B)	ELOA2 TCEB3B TCEB3L
Q8IYX4	DND1_HUMAN	Dead end protein homolog 1 (RNA-binding motif, single-stranded-interacting protein 4)	DND1 RBMS4
Q8IZJ1	UNC5B_HUMAN	Netrin receptor UNC5B (Protein unc-5 homolog 2) (Protein unc-5 homolog B) (p53-regulated receptor for death and life protein 1) (p53RDL1)	UNC5B P53RDL1 UNC5H2 UNQ1883/PRO4326
Q8IZQ1	WDFY3_HUMAN	WD repeat and FYVE domain-containing protein 3 (Autophagy-linked FYVE protein) (Alfy)	WDFY3 KIAA0993
Q8N1B4	VPS52_HUMAN	Vacuolar protein sorting-associated protein 52 homolog (SAC2 suppressor of actin mutations 2-like protein)	VPS52 SACM2L
Q8N1G4	LRC47_HUMAN	Leucine-rich repeat-containing protein 47	LRRC47 KIAA1185
Q8N201	INT1_HUMAN	Integrator complex subunit 1 (Int1)	INTS1 KIAA1440 UNQ1821/PRO3434
Q8N3K9	CMYA5_HUMAN	Cardiomyopathy-associated protein 5 (Dystrobrevin-binding protein 2) (Genethonin-3) (Myospryn) (SPRY domain-containing protein 2) (Tripartite motif-containing protein 76)	CMYA5 C5orf10 DTNBP2 SPRYD2 TRIM76
Q8N3U4	STAG2_HUMAN	Cohesin subunit SA-2 (SCC3 homolog 2) (Stromal antigen 2)	STAG2 SA2
Q8N4T8	CBR4_HUMAN	Carbonyl reductase family member 4 (EC 1.-.-.-) (3-ketoacyl-[acyl-carrier-protein] reductase beta subunit) (KAR beta subunit) (3-oxoacyl-[acyl-carrier-protein] reductase) (EC 1.1.1.-) (Quinone reductase CBR4) (Short chain dehydrogenase/reductase family 45C member 1)	CBR4 SDR45C1
Q8N6Y2	LRC17_HUMAN	Leucine-rich repeat-containing protein 17 (p37NB)	LRRC17 P37NB UNQ3076/PRO9909
Q8N8S7	ENAH_HUMAN	Protein enabled homolog	ENAH MENA
Q8N944	AMER3_HUMAN	APC membrane recruitment protein 3 (Amer3) (Protein FAM123C)	AMER3 FAM123C
Q8NBS9	TXND5_HUMAN	Thioredoxin domain-containing protein 5 (Endoplasmic reticulum resident protein 46) (ER protein 46) (ERp46) (Thioredoxin-like protein p46)	TXNDC5 TLP46 UNQ364/PRO700
Q8NBX0	SCPDL_HUMAN	Saccharopine dehydrogenase-like oxidoreductase (EC 1.-.-.-)	SCCPDH CGI-49
Q8NFW1	COMA1_HUMAN	Collagen alpha-1(XXII) chain	COL22A1
Q8NFW8	NEUA_HUMAN	N-acylneuraminate cytidylyltransferase (EC 2.7.7.43) (CMP-N-acetylneuraminic acid synthase) (CMP-NeuNAc synthase)	CMAS
Q8TBB1	LNX1_HUMAN	E3 ubiquitin-protein ligase LNX (EC 2.3.2.27) (Ligand of Numb-protein X 1) (Numb-binding protein 1) (PDZ domain-containing RING finger protein 2) (RING-type E3 ubiquitin transferase LNX)	LNX1 LNX PDZRN2 UNQ574/PRO1136
Q8TCU4	ALMS1_HUMAN	Alstrom syndrome protein 1	ALMS1 KIAA0328
Q8TD19	NEK9_HUMAN	Serine/threonine-protein kinase Nek9 (EC 2.7.11.1) (Nercc1 kinase) (Never in mitosis A-related kinase 9) (NimA-related protein kinase 9) (NimA-related kinase 8) (Nek8)	NEK9 KIAA1995 NEK8 NERCC
Q8TDX9	PK1L1_HUMAN	Polycystic kidney disease protein 1-like 1 (PC1-like 1 protein) (Polycystin-1L1)	PKD1L1 UNQ5785/PRO19563
Q8TE73	DYH5_HUMAN	Dynein heavy chain 5, axonemal (Axonemal beta dynein heavy chain 5) (Ciliary dynein heavy chain 5)	DNAH5 DNAHC5 HL1 KIAA1603
Q8TEP8	CE192_HUMAN	Centrosomal protein of 192 kDa (Cep192) (Cep192/SPD-2)	CEP192 KIAA1569 PP8407
Q8TF05	PP4R1_HUMAN	Serine/threonine-protein phosphatase 4 regulatory subunit 1	PPP4R1 MEG1 PP4R1
Q8WTW3	COG1_HUMAN	Conserved oligomeric Golgi complex subunit 1 (COG complex subunit 1) (Component of oligomeric Golgi complex 1)	COG1 KIAA1381 LDLB
Q8WUM0	NU133_HUMAN	Nuclear pore complex protein Nup133 (133 kDa nucleoporin) (Nucleoporin Nup133)	NUP133
Q8WUM4	PDC6I_HUMAN	Programmed cell death 6-interacting protein (PDCD6-interacting protein) (ALG-2-interacting protein 1) (ALG-2-interacting protein X) (Hp95)	PDCD6IP AIP1 ALIX KIAA1375
Q8WUY3	PRUN2_HUMAN	Protein prune homolog 2 (BNIP2 motif-containing molecule at the C-terminal region 1)	PRUNE2 BMCC1 BNIPXL C9orf65 KIAA0367
Q8WVR3	MA11_HUMAN	Microtubule-associated protein 11	MAP11 C7orf43
Q8WWQ0	PHIP_HUMAN	PH-interacting protein (PHIP) (DDB1- and CUL4-associated factor 14) (IRS-1 PH domain-binding protein) (WD repeat-containing protein 11)	PHIP DCAF14 WDR11
Q8WXD9	CSKI1_HUMAN	Caskin-1 (CASK-interacting protein 1)	CASKIN1 KIAA1306
Q92499	DDX1_HUMAN	ATP-dependent RNA helicase DDX1 (EC 3.6.4.13) (DEAD box protein 1) (DEAD box protein retinoblastoma) (DBP-RB)	DDX1
Q92508	PIEZ1_HUMAN	Piezo-type mechanosensitive ion channel component 1 (Membrane protein induced by beta-amyloid treatment) (Mib) (Protein FAM38A)	PIEZO1 FAM38A KIAA0233
Q92522	H1X_HUMAN	Histone H1.10 (Histone H1x)	H1-10 H1FX
Q92538	GBF1_HUMAN	Golgi-specific brefeldin A-resistance guanine nucleotide exchange factor 1 (BFA-resistant GEF 1)	GBF1 KIAA0248
Q92616	GCN1_HUMAN	eIF-2-alpha kinase activator GCN1 (GCN1 eIF-2-alpha kinase activator homolog) (GCN1-like protein 1) (General control of amino-acid synthesis 1-like protein 1) (Translational activator GCN1) (HsGCN1)	GCN1 GCN1L1 KIAA0219
Q92621	NU205_HUMAN	Nuclear pore complex protein Nup205 (205 kDa nucleoporin) (Nucleoporin Nup205)	NUP205 C7orf14 KIAA0225
Q92625	ANS1A_HUMAN	Ankyrin repeat and SAM domain-containing protein 1A (Odin)	ANKS1A ANKS1 KIAA0229 ODIN
Q92681	RSCA1_HUMAN	Regulatory solute carrier protein family 1 member 1 (Transporter regulator RS1) (hRS1)	RSC1A1
Q92736	RYR2_HUMAN	Ryanodine receptor 2 (RYR-2) (RyR2) (hRYR-2) (Cardiac muscle ryanodine receptor) (Cardiac muscle ryanodine receptor-calcium release channel) (Type 2 ryanodine receptor)	RYR2
Q92747	ARC1A_HUMAN	Actin-related protein 2/3 complex subunit 1A (SOP2-like protein)	ARPC1A SOP2L
Q92793	CBP_HUMAN	CREB-binding protein (Histone lysine acetyltransferase CREBBP) (EC 2.3.1.48) (Protein-lysine acetyltransferase CREBBP) (EC 2.3.1.-)	CREBBP CBP
Q92882	OSTF1_HUMAN	Osteoclast-stimulating factor 1	OSTF1
Q92945	FUBP2_HUMAN	Far upstream element-binding protein 2 (FUSE-binding protein 2) (KH type-splicing regulatory protein) (KSRP) (p75)	KHSRP FUBP2
Q92974	ARHG2_HUMAN	Rho guanine nucleotide exchange factor 2 (Guanine nucleotide exchange factor H1) (GEF-H1) (Microtubule-regulated Rho-GEF) (Proliferating cell nucleolar antigen p40)	ARHGEF2 KIAA0651 LFP40
Q93074	MED12_HUMAN	Mediator of RNA polymerase II transcription subunit 12 (Activator-recruited cofactor 240 kDa component) (ARC240) (CAG repeat protein 45) (Mediator complex subunit 12) (OPA-containing protein) (Thyroid hormone receptor-associated protein complex 230 kDa component) (Trap230) (Trinucleotide repeat-containing gene 11 protein)	MED12 ARC240 CAGH45 HOPA KIAA0192 TNRC11 TRAP230
Q96AC1	FERM2_HUMAN	Fermitin family homolog 2 (Kindlin-2) (Mitogen-inducible gene 2 protein) (MIG-2) (Pleckstrin homology domain-containing family C member 1) (PH domain-containing family C member 1)	FERMT2 KIND2 MIG2 PLEKHC1
Q96AE4	FUBP1_HUMAN	Far upstream element-binding protein 1 (FBP) (FUSE-binding protein 1) (DNA helicase V) (hDH V)	FUBP1
Q96AP7	ESAM_HUMAN	Endothelial cell-selective adhesion molecule	ESAM UNQ220/PRO246
Q96AY4	TTC28_HUMAN	Tetratricopeptide repeat protein 28 (TPR repeat protein 28) (TPR repeat-containing big gene cloned at Keio)	TTC28 KIAA1043 TPRBK
Q96BW5	PTER_HUMAN	Phosphotriesterase-related protein (EC 3.1.-.-) (Parathion hydrolase-related protein) (hPHRP)	PTER
Q96C23	GALM_HUMAN	Galactose mutarotase (EC 5.1.3.3) (Aldose 1-epimerase)	GALM BLOCK25
Q96CX2	KCD12_HUMAN	BTB/POZ domain-containing protein KCTD12 (Pfetin) (Predominantly fetal expressed T1 domain)	KCTD12 C13orf2 KIAA1778 PFET1
Q96DG6	CMBL_HUMAN	Carboxymethylenebutenolidase homolog (EC 3.1.-.-)	CMBL
Q96DT5	DYH11_HUMAN	Dynein heavy chain 11, axonemal (Axonemal beta dynein heavy chain 11) (Ciliary dynein heavy chain 11)	DNAH11
Q96EM0	T3HPD_HUMAN	Trans-3-hydroxy-L-proline dehydratase (EC 4.2.1.77) (Trans-L-3-hydroxyproline dehydratase)	L3HYPDH C14orf149
Q96F85	CNRP1_HUMAN	CB1 cannabinoid receptor-interacting protein 1 (CRIP-1)	CNRIP1 C2orf32
Q96G03	PGM2_HUMAN	Phosphoglucomutase-2 (PGM 2) (EC 5.4.2.2) (Glucose phosphomutase 2) (Phosphodeoxyribomutase) (Phosphopentomutase) (EC 5.4.2.7)	PGM2 MSTP006
Q96GP6	SREC2_HUMAN	Scavenger receptor class F member 2 (SRECRP-1) (Scavenger receptor expressed by endothelial cells 2 protein) (SREC-II)	SCARF2 SREC2 SREPCR
Q96H79	ZCCHL_HUMAN	Zinc finger CCCH-type antiviral protein 1-like	ZC3HAV1L C7orf39
Q96J92	WNK4_HUMAN	Serine/threonine-protein kinase WNK4 (EC 2.7.11.1) (Protein kinase lysine-deficient 4) (Protein kinase with no lysine 4)	WNK4 PRKWNK4
Q96JQ0	PCD16_HUMAN	Protocadherin-16 (Cadherin-19) (Cadherin-25) (Fibroblast cadherin-1) (Protein dachsous homolog 1)	DCHS1 CDH19 CDH25 FIB1 KIAA1773 PCDH16
Q96M20	CNBD2_HUMAN	Cyclic nucleotide-binding domain-containing protein 2	CNBD2 C20orf152
Q96MM6	HS12B_HUMAN	Heat shock 70 kDa protein 12B	HSPA12B C20orf60
Q96PK6	RBM14_HUMAN	RNA-binding protein 14 (Paraspeckle protein 2) (PSP2) (RNA-binding motif protein 14) (RRM-containing coactivator activator/modulator) (Synaptotagmin-interacting protein) (SYT-interacting protein)	RBM14 SIP
Q96Q04	LMTK3_HUMAN	Serine/threonine-protein kinase LMTK3 (EC 2.7.11.1) (Lemur tyrosine kinase 3)	LMTK3 KIAA1883 TYKLM3
Q96QS3	ARX_HUMAN	Homeobox protein ARX (Aristaless-related homeobox)	ARX
Q96R06	SPAG5_HUMAN	Sperm-associated antigen 5 (Astrin) (Deepest) (Mitotic spindle-associated protein p126) (MAP126)	SPAG5
Q96S06	LMF1_HUMAN	Lipase maturation factor 1 (Transmembrane protein 112)	LMF1 C16orf26 TMEM112 HMFN1876 JFP11
Q99426	TBCB_HUMAN	Tubulin-folding cofactor B (Cytoskeleton-associated protein 1) (Cytoskeleton-associated protein CKAPI) (Tubulin-specific chaperone B)	TBCB CG22 CKAP1
Q99436	PSB7_HUMAN	Proteasome subunit beta type-7 (EC 3.4.25.1) (Macropain chain Z) (Multicatalytic endopeptidase complex chain Z) (Proteasome subunit Z)	PSMB7 Z
Q99439	CNN2_HUMAN	Calponin-2 (Calponin H2, smooth muscle) (Neutral calponin)	CNN2
Q99460	PSMD1_HUMAN	26S proteasome non-ATPase regulatory subunit 1 (26S proteasome regulatory subunit RPN2) (26S proteasome regulatory subunit S1) (26S proteasome subunit p112)	PSMD1
Q99497	PARK7_HUMAN	Parkinson disease protein 7 (Maillard deglycase) (Oncogene DJ1) (Parkinsonism-associated deglycase) (Protein DJ-1) (DJ-1) (Protein/nucleic acid deglycase DJ-1) (EC 3.1.2.-) (EC 3.5.1.-) (EC 3.5.1.124)	PARK7
Q99536	VAT1_HUMAN	Synaptic vesicle membrane protein VAT-1 homolog (EC 1.-.-.-)	VAT1
Q99598	TSNAX_HUMAN	Translin-associated protein X (Translin-associated factor X)	TSNAX TRAX
Q99643	C560_HUMAN	Succinate dehydrogenase cytochrome b560 subunit, mitochondrial (Integral membrane protein CII-3) (QPs-1) (QPs1) (Succinate dehydrogenase complex subunit C) (Succinate-ubiquinone oxidoreductase cytochrome B large subunit) (CYBL)	SDHC CYB560 SDH3
Q99707	METH_HUMAN	Methionine synthase (MS) (EC 2.1.1.13) (5-methyltetrahydrofolate--homocysteine methyltransferase) (Cobalamin-dependent methionine synthase) (Vitamin-B12 dependent methionine synthase)	MTR
Q99733	NP1L4_HUMAN	Nucleosome assembly protein 1-like 4 (Nucleosome assembly protein 2) (NAP-2)	NAP1L4 NAP2
Q99747	SNAG_HUMAN	Gamma-soluble NSF attachment protein (SNAP-gamma) (N-ethylmaleimide-sensitive factor attachment protein gamma)	NAPG SNAPG
Q99798	ACON_HUMAN	Aconitate hydratase, mitochondrial (Aconitase) (EC 4.2.1.3) (Citrate hydro-lyase)	ACO2
Q99829	CPNE1_HUMAN	Copine-1 (Chromobindin 17) (Copine I)	CPNE1 CPN1
Q99941	ATF6B_HUMAN	Cyclic AMP-dependent transcription factor ATF-6 beta (cAMP-dependent transcription factor ATF-6 beta) (Activating transcription factor 6 beta) (ATF6-beta) (Protein G13) (cAMP response element-binding protein-related protein) (Creb-rp) (cAMP-responsive element-binding protein-like 1) [Cleaved into: Processed cyclic AMP-dependent transcription factor ATF-6 beta]	ATF6B CREBL1 G13
Q99983	OMD_HUMAN	Osteomodulin (Keratan sulfate proteoglycan osteomodulin) (KSPG osteomodulin) (Osteoadherin) (OSAD)	OMD SLRR2C UNQ190/PRO216
Q9BPW8	NIPS1_HUMAN	Protein NipSnap homolog 1 (NipSnap1)	NIPSNAP1
Q9BQE5	APOL2_HUMAN	Apolipoprotein L2 (Apolipoprotein L-II) (ApoL-II)	APOL2
Q9BR76	COR1B_HUMAN	Coronin-1B (Coronin-2)	CORO1B
Q9BS26	ERP44_HUMAN	Endoplasmic reticulum resident protein 44 (ER protein 44) (ERp44) (Thioredoxin domain-containing protein 4)	ERP44 KIAA0573 TXNDC4 UNQ532/PRO1075
Q9BS40	LXN_HUMAN	Latexin (Endogenous carboxypeptidase inhibitor) (ECI) (Protein MUM) (Tissue carboxypeptidase inhibitor) (TCI)	LXN
Q9BSJ8	ESYT1_HUMAN	Extended synaptotagmin-1 (E-Syt1) (Membrane-bound C2 domain-containing protein)	ESYT1 FAM62A KIAA0747 MBC2
Q9BTV4	TMM43_HUMAN	Transmembrane protein 43 (Protein LUMA)	TMEM43 UNQ2564/PRO6244
Q9BV73	CP250_HUMAN	Centrosome-associated protein CEP250 (250 kDa centrosomal protein) (Cep250) (Centrosomal Nek2-associated protein 1) (C-Nap1) (Centrosomal protein 2)	CEP250 CEP2 CNAP1
Q9BVC6	TM109_HUMAN	Transmembrane protein 109 (Mitsugumin-23) (Mg23)	TMEM109
Q9BVK6	TMED9_HUMAN	Transmembrane emp24 domain-containing protein 9 (GMP25) (Glycoprotein 25L2) (p24 family protein alpha-2) (p24alpha2) (p25)	TMED9 GP25L2
Q9BWD1	THIC_HUMAN	Acetyl-CoA acetyltransferase, cytosolic (EC 2.3.1.9) (Acetyl-CoA transferase-like protein) (Cytosolic acetoacetyl-CoA thiolase)	ACAT2 ACTL
Q9BWM7	SFXN3_HUMAN	Sideroflexin-3	SFXN3
Q9BXN1	ASPN_HUMAN	Asporin (Periodontal ligament-associated protein 1) (PLAP-1)	ASPN PLAP1 SLRR1C UNQ215/PRO241
Q9BY67	CADM1_HUMAN	Cell adhesion molecule 1 (Immunoglobulin superfamily member 4) (IgSF4) (Nectin-like protein 2) (NECL-2) (Spermatogenic immunoglobulin superfamily) (SgIgSF) (Synaptic cell adhesion molecule) (SynCAM) (Tumor suppressor in lung cancer 1) (TSLC-1)	CADM1 IGSF4 IGSF4A NECL2 SYNCAM TSLC1
Q9BYB0	SHAN3_HUMAN	SH3 and multiple ankyrin repeat domains protein 3 (Shank3) (Proline-rich synapse-associated protein 2) (ProSAP2)	SHANK3 KIAA1650 PROSAP2 PSAP2
Q9C0H6	KLHL4_HUMAN	Kelch-like protein 4	KLHL4 KIAA1687
Q9H0E2	TOLIP_HUMAN	Toll-interacting protein	TOLLIP
Q9H0R4	HDHD2_HUMAN	Haloacid dehalogenase-like hydrolase domain-containing protein 2	HDHD2
Q9H1B7	I2BPL_HUMAN	Probable E3 ubiquitin-protein ligase IRF2BPL (EC 2.3.2.27) (Enhanced at puberty protein 1) (Interferon regulatory factor 2-binding protein-like)	IRF2BPL C14orf4 EAP1 KIAA1865 My039
Q9H223	EHD4_HUMAN	EH domain-containing protein 4 (Hepatocellular carcinoma-associated protein 10/11) (PAST homolog 4)	EHD4 HCA10 HCA11 PAST4 FKSG7
Q9H2K2	TNKS2_HUMAN	Poly [ADP-ribose] polymerase tankyrase-2 (EC 2.4.2.30) (ADP-ribosyltransferase diphtheria toxin-like 6) (ARTD6) (Poly [ADP-ribose] polymerase 5B) (Protein poly-ADP-ribosyltransferase tankyrase-2) (EC 2.4.2.-) (TNKS-2) (TRF1-interacting ankyrin-related ADP-ribose polymerase 2) (Tankyrase II) (Tankyrase-2) (TANK2) (Tankyrase-like protein) (Tankyrase-related protein)	TNKS2 PARP5B TANK2 TNKL
Q9H2U2	IPYR2_HUMAN	Inorganic pyrophosphatase 2, mitochondrial (EC 3.6.1.1) (Pyrophosphatase SID6-306) (Pyrophosphate phospho-hydrolase 2) (PPase 2)	PPA2 HSPC124
Q9H4A4	AMPB_HUMAN	Aminopeptidase B (AP-B) (EC 3.4.11.6) (Arginine aminopeptidase) (Arginyl aminopeptidase)	RNPEP APB
Q9H4G4	GAPR1_HUMAN	Golgi-associated plant pathogenesis-related protein 1 (GAPR-1) (Golgi-associated PR-1 protein) (Glioma pathogenesis-related protein 2) (GliPR 2)	GLIPR2 C9orf19 GAPR1
Q9H4M9	EHD1_HUMAN	EH domain-containing protein 1 (PAST homolog 1) (hPAST1) (Testilin)	EHD1 PAST PAST1 CDABP0131
Q9H987	SYP2L_HUMAN	Synaptopodin 2-like protein	SYNPO2L
Q9H993	ARMT1_HUMAN	Damage-control phosphatase ARMT1 (EC 3.1.3.-) (Acidic residue methyltransferase 1) (Protein-glutamate O-methyltransferase) (EC 2.1.1.-) (Sugar phosphate phosphatase ARMT1)	ARMT1 C6orf211
Q9H9B4	SFXN1_HUMAN	Sideroflexin-1	SFXN1
Q9HB96	FANCE_HUMAN	Fanconi anemia group E protein (Protein FACE)	FANCE FACE
Q9HBL0	TENS1_HUMAN	Tensin-1	TNS1 TNS
Q9HC84	MUC5B_HUMAN	Mucin-5B (MUC-5B) (Cervical mucin) (High molecular weight salivary mucin MG1) (Mucin-5 subtype B, tracheobronchial) (Sublingual gland mucin)	MUC5B MUC5
Q9HCB6	SPON1_HUMAN	Spondin-1 (F-spondin) (Vascular smooth muscle cell growth-promoting factor)	SPON1 KIAA0762 VSGP
Q9HCE0	EPG5_HUMAN	Ectopic P granules protein 5 homolog	EPG5 KIAA1632
Q9HCE9	ANO8_HUMAN	Anoctamin-8 (Transmembrane protein 16H)	ANO8 KIAA1623 TMEM16H
Q9HCJ0	TNR6C_HUMAN	Trinucleotide repeat-containing gene 6C protein	TNRC6C KIAA1582
Q9HCK1	ZDBF2_HUMAN	DBF4-type zinc finger-containing protein 2	ZDBF2 KIAA1571
Q9HD89	RETN_HUMAN	Resistin (Adipose tissue-specific secretory factor) (ADSF) (C/EBP-epsilon-regulated myeloid-specific secreted cysteine-rich protein) (Cysteine-rich secreted protein A12-alpha-like 2) (Cysteine-rich secreted protein FIZZ3)	RETN FIZZ3 HXCP1 RSTN UNQ407/PRO1199
Q9NP79	VTA1_HUMAN	Vacuolar protein sorting-associated protein VTA1 homolog (Dopamine-responsive gene 1 protein) (DRG-1) (LYST-interacting protein 5) (LIP5) (SKD1-binding protein 1) (SBP1)	VTA1 C6orf55 HSPC228 My012
Q9NP87	DPOLM_HUMAN	DNA-directed DNA/RNA polymerase mu (Pol Mu) (EC 2.7.7.7) (Terminal transferase)	POLM polmu
Q9NPA0	EMC7_HUMAN	ER membrane protein complex subunit 7	EMC7 C11orf3 C15orf24 HT022 UNQ905/PRO1926
Q9NQR4	NIT2_HUMAN	Omega-amidase NIT2 (EC 3.5.1.3) (Nitrilase homolog 2)	NIT2 CUA002
Q9NQT8	KI13B_HUMAN	Kinesin-like protein KIF13B (Kinesin-like protein GAKIN)	KIF13B GAKIN KIAA0639
Q9NR09	BIRC6_HUMAN	Baculoviral IAP repeat-containing protein 6 (EC 2.3.2.27) (BIR repeat-containing ubiquitin-conjugating enzyme) (BRUCE) (RING-type E3 ubiquitin transferase BIRC6) (Ubiquitin-conjugating BIR domain enzyme apollon) (APOLLON)	BIRC6 KIAA1289
Q9NR99	MXRA5_HUMAN	Matrix-remodeling-associated protein 5 (Adhesion protein with leucine-rich repeats and immunoglobulin domains related to perlecan) (Adlican)	MXRA5
Q9NRC6	SPTN5_HUMAN	Spectrin beta chain, non-erythrocytic 5 (Beta-V spectrin)	SPTBN5 BSPECV HUBSPECV HUSPECV
Q9NRV9	HEBP1_HUMAN	Heme-binding protein 1 (p22HBP)	HEBP1 HBP
Q9NRX4	PHP14_HUMAN	14 kDa phosphohistidine phosphatase (EC 3.9.1.3) (Phosphohistidine phosphatase 1) (PHPT1) (Protein histidine phosphatase) (PHP) (Protein janus-A homolog)	PHPT1 PHP14 CGI-202 HSPC141
Q9NS69	TOM22_HUMAN	Mitochondrial import receptor subunit TOM22 homolog (hTom22) (1C9-2) (Translocase of outer membrane 22 kDa subunit homolog)	TOMM22 TOM22
Q9NSD9	SYFB_HUMAN	Phenylalanine--tRNA ligase beta subunit (EC 6.1.1.20) (Phenylalanyl-tRNA synthetase beta subunit) (PheRS)	FARSB FARSLB FRSB HSPC173
Q9NU22	MDN1_HUMAN	Midasin (Dynein-related AAA-ATPase MDN1) (MIDAS-containing protein)	MDN1 KIAA0301
Q9NUQ8	ABCF3_HUMAN	ATP-binding cassette sub-family F member 3	ABCF3
Q9NV70	EXOC1_HUMAN	Exocyst complex component 1 (Exocyst complex component Sec3)	EXOC1 SEC3 SEC3L1 BM-012
Q9NVS9	PNPO_HUMAN	Pyridoxine-5'-phosphate oxidase (EC 1.4.3.5) (Pyridoxamine-phosphate oxidase)	PNPO
Q9NX46	ADPRS_HUMAN	ADP-ribose glycohydrolase ARH3 (ADP-ribosylhydrolase 3) (O-acetyl-ADP-ribose deacetylase ARH3) (EC 3.5.1.-) (Poly(ADP-ribose) glycohydrolase ARH3) (EC 3.2.1.143) ([Protein ADP-ribosylarginine] hydrolase-like protein 2) ([Protein ADP-ribosylserine] hydrolase) (EC 3.2.2.-)	ADPRS ADPRHL2 ARH3
Q9NYC9	DYH9_HUMAN	Dynein heavy chain 9, axonemal (Axonemal beta dynein heavy chain 9) (Ciliary dynein heavy chain 9)	DNAH9 DNAH17L DNAL1 KIAA0357
Q9NYQ7	CELR3_HUMAN	Cadherin EGF LAG seven-pass G-type receptor 3 (Cadherin family member 11) (Epidermal growth factor-like protein 1) (EGF-like protein 1) (Flamingo homolog 1) (hFmi1) (Multiple epidermal growth factor-like domains protein 2) (Multiple EGF-like domains protein 2)	CELSR3 CDHF11 EGFL1 FMI1 KIAA0812 MEGF2
Q9NYQ8	FAT2_HUMAN	Protocadherin Fat 2 (hFat2) (Cadherin family member 8) (Multiple epidermal growth factor-like domains protein 1) (Multiple EGF-like domains protein 1)	FAT2 CDHF8 KIAA0811 MEGF1
Q9NYU2	UGGG1_HUMAN	UDP-glucose:glycoprotein glucosyltransferase 1 (UGT1) (hUGT1) (EC 2.4.1.-) (UDP--Glc:glycoprotein glucosyltransferase) (UDP-glucose ceramide glucosyltransferase-like 1)	UGGT1 GT UGCGL1 UGGT UGT1 UGTR
Q9NZ01	TECR_HUMAN	Very-long-chain enoyl-CoA reductase (EC 1.3.1.93) (Synaptic glycoprotein SC2) (Trans-2,3-enoyl-CoA reductase) (TER)	TECR GPSN2 SC2
Q9NZ08	ERAP1_HUMAN	Endoplasmic reticulum aminopeptidase 1 (EC 3.4.11.-) (ARTS-1) (Adipocyte-derived leucine aminopeptidase) (A-LAP) (Aminopeptidase PILS) (Puromycin-insensitive leucyl-specific aminopeptidase) (PILS-AP) (Type 1 tumor necrosis factor receptor shedding aminopeptidase regulator)	ERAP1 APPILS ARTS1 KIAA0525 UNQ584/PRO1154
Q9NZ32	ARP10_HUMAN	Actin-related protein 10 (Actin-related protein 11) (hARP11)	ACTR10 ACTR11 ARP11
Q9NZN4	EHD2_HUMAN	EH domain-containing protein 2 (PAST homolog 2)	EHD2 PAST2
Q9NZR2	LRP1B_HUMAN	Low-density lipoprotein receptor-related protein 1B (LRP-1B) (Low-density lipoprotein receptor-related protein-deleted in tumor) (LRP-DIT)	LRP1B LRPDIT
Q9NZW5	MPP6_HUMAN	MAGUK p55 subfamily member 6 (Veli-associated MAGUK 1) (VAM-1)	MPP6 VAM1
Q9P0L0	VAPA_HUMAN	Vesicle-associated membrane protein-associated protein A (VAMP-A) (VAMP-associated protein A) (VAP-A) (33 kDa VAMP-associated protein) (VAP-33)	VAPA VAP33
Q9P253	VPS18_HUMAN	Vacuolar protein sorting-associated protein 18 homolog (hVPS18)	VPS18 KIAA1475
Q9P260	RELCH_HUMAN	RAB11-binding protein RELCH (LisH domain and HEAT repeat-containing protein KIAA1468) (RAB11 binding and LisH domain, coiled-coil and HEAT repeat-containing) (RAB11-binding protein containing LisH, coiled-coil, and HEAT repeats)	RELCH KIAA1468
Q9P266	JCAD_HUMAN	Junctional protein associated with coronary artery disease (JCAD)	JCAD KIAA1462
Q9P273	TEN3_HUMAN	Teneurin-3 (Ten-3) (Protein Odd Oz/ten-m homolog 3) (Tenascin-M3) (Ten-m3) (Teneurin transmembrane protein 3)	TENM3 KIAA1455 ODZ3 TNM3
Q9P2E9	RRBP1_HUMAN	Ribosome-binding protein 1 (180 kDa ribosome receptor homolog) (RRp) (ES/130-related protein) (Ribosome receptor protein)	RRBP1 KIAA1398
Q9UBG0	MRC2_HUMAN	C-type mannose receptor 2 (C-type lectin domain family 13 member E) (Endocytic receptor 180) (Macrophage mannose receptor 2) (Urokinase-type plasminogen activator receptor-associated protein) (UPAR-associated protein) (Urokinase receptor-associated protein) (CD antigen CD280)	MRC2 CLEC13E ENDO180 KIAA0709 UPARAP
Q9UBP4	DKK3_HUMAN	Dickkopf-related protein 3 (Dickkopf-3) (Dkk-3) (hDkk-3)	DKK3 REIC UNQ258/PRO295
Q9UBQ5	EIF3K_HUMAN	Eukaryotic translation initiation factor 3 subunit K (eIF3k) (Eukaryotic translation initiation factor 3 subunit 12) (Muscle-specific gene M9 protein) (PLAC-24) (eIF-3 p25) (eIF-3 p28)	EIF3K EIF3S12 ARG134 HSPC029 MSTP001 PTD001
Q9UBQ7	GRHPR_HUMAN	Glyoxylate reductase/hydroxypyruvate reductase (EC 1.1.1.79) (EC 1.1.1.81)	GRHPR GLXR MSTP035
Q9UBR2	CATZ_HUMAN	Cathepsin Z (EC 3.4.18.1) (Cathepsin P) (Cathepsin X)	CTSZ
Q9UDY8	MALT1_HUMAN	Mucosa-associated lymphoid tissue lymphoma translocation protein 1 (EC 3.4.22.-) (MALT lymphoma-associated translocation) (Paracaspase)	MALT1 MLT
Q9UEY8	ADDG_HUMAN	Gamma-adducin (Adducin-like protein 70)	ADD3 ADDL
Q9UGL1	KDM5B_HUMAN	Lysine-specific demethylase 5B (EC 1.14.11.67) (Cancer/testis antigen 31) (CT31) (Histone demethylase JARID1B) (Jumonji/ARID domain-containing protein 1B) (PLU-1) (Retinoblastoma-binding protein 2 homolog 1) (RBP2-H1) ([histone H3]-trimethyl-L-lysine(4) demethylase 5B)	KDM5B JARID1B PLU1 RBBP2H1
Q9UGT4	SUSD2_HUMAN	Sushi domain-containing protein 2	SUSD2
Q9UHG3	PCYOX_HUMAN	Prenylcysteine oxidase 1 (EC 1.8.3.5) (Prenylcysteine lyase)	PCYOX1 KIAA0908 PCL1 UNQ597/PRO1183
Q9UHL4	DPP2_HUMAN	Dipeptidyl peptidase 2 (EC 3.4.14.2) (Dipeptidyl aminopeptidase II) (Dipeptidyl peptidase 7) (Dipeptidyl peptidase II) (DPP II) (Quiescent cell proline dipeptidase)	DPP7 DPP2 QPP
Q9UHP3	UBP25_HUMAN	Ubiquitin carboxyl-terminal hydrolase 25 (EC 3.4.19.12) (Deubiquitinating enzyme 25) (USP on chromosome 21) (Ubiquitin thioesterase 25) (Ubiquitin-specific-processing protease 25)	USP25 USP21
Q9UHQ9	NB5R1_HUMAN	NADH-cytochrome b5 reductase 1 (b5R.1) (EC 1.6.2.2) (Humb5R2) (NAD(P)H:quinone oxidoreductase type 3 polypeptide A2)	CYB5R1 NQO3A2 UNQ3049/PRO9865
Q9UIA9	XPO7_HUMAN	Exportin-7 (Exp7) (Ran-binding protein 16)	XPO7 KIAA0745 RANBP16
Q9UIF9	BAZ2A_HUMAN	Bromodomain adjacent to zinc finger domain protein 2A (Transcription termination factor I-interacting protein 5) (TTF-I-interacting protein 5) (Tip5) (hWALp3)	BAZ2A KIAA0314 TIP5
Q9UJU6	DBNL_HUMAN	Drebrin-like protein (Cervical SH3P7) (Cervical mucin-associated protein) (Drebrin-F) (HPK1-interacting protein of 55 kDa) (HIP-55) (SH3 domain-containing protein 7)	DBNL CMAP SH3P7 PP5423
Q9UKK9	NUDT5_HUMAN	ADP-sugar pyrophosphatase (EC 3.6.1.13) (8-oxo-dGDP phosphatase) (EC 3.6.1.58) (Nuclear ATP-synthesis protein NUDIX5) (EC 2.7.7.96) (Nucleoside diphosphate-linked moiety X motif 5) (Nudix motif 5) (hNUDT5) (YSA1H)	NUDT5 NUDIX5 HSPC115
Q9UKM9	RALY_HUMAN	RNA-binding protein Raly (Autoantigen p542) (Heterogeneous nuclear ribonucleoprotein C-like 2) (hnRNP core protein C-like 2) (hnRNP associated with lethal yellow protein homolog)	RALY HNRPCL2 P542
Q9UKN7	MYO15_HUMAN	Unconventional myosin-XV (Unconventional myosin-15)	MYO15A MYO15
Q9UKP4	ATS7_HUMAN	A disintegrin and metalloproteinase with thrombospondin motifs 7 (ADAM-TS 7) (ADAM-TS7) (ADAMTS-7) (EC 3.4.24.-) (COMPase)	ADAMTS7
Q9UKX3	MYH13_HUMAN	Myosin-13 (Myosin heavy chain 13) (Myosin heavy chain, skeletal muscle, extraocular) (MyHC-EO) (Myosin heavy chain, skeletal muscle, laryngeal) (MyHC-IIL) (Superfast myosin)	MYH13
Q9UL12	SARDH_HUMAN	Sarcosine dehydrogenase, mitochondrial (SarDH) (EC 1.5.8.3) (BPR-2)	SARDH DMGDHL1
Q9UL46	PSME2_HUMAN	Proteasome activator complex subunit 2 (11S regulator complex subunit beta) (REG-beta) (Activator of multicatalytic protease subunit 2) (Proteasome activator 28 subunit beta) (PA28b) (PA28beta)	PSME2
Q9ULA0	DNPEP_HUMAN	Aspartyl aminopeptidase (EC 3.4.11.21)	DNPEP ASPEP DAP
Q9ULI4	KI26A_HUMAN	Kinesin-like protein KIF26A	KIF26A KIAA1236
Q9ULV4	COR1C_HUMAN	Coronin-1C (Coronin-3) (hCRNN4)	CORO1C CRN2 CRNN4
Q9UMS4	PRP19_HUMAN	Pre-mRNA-processing factor 19 (EC 2.3.2.27) (Nuclear matrix protein 200) (PRP19/PSO4 homolog) (hPso4) (RING-type E3 ubiquitin transferase PRP19) (Senescence evasion factor)	PRPF19 NMP200 PRP19 SNEV
Q9UNF1	MAGD2_HUMAN	Melanoma-associated antigen D2 (11B6) (Breast cancer-associated gene 1 protein) (BCG-1) (Hepatocellular carcinoma-associated protein JCL-1) (MAGE-D2 antigen)	MAGED2 BCG1
Q9UPA5	BSN_HUMAN	Protein bassoon (Zinc finger protein 231)	BSN KIAA0434 ZNF231
Q9UQ80	PA2G4_HUMAN	Proliferation-associated protein 2G4 (Cell cycle protein p38-2G4 homolog) (hG4-1) (ErbB3-binding protein 1)	PA2G4 EBP1
Q9UQE7	SMC3_HUMAN	Structural maintenance of chromosomes protein 3 (SMC protein 3) (SMC-3) (Basement membrane-associated chondroitin proteoglycan) (Bamacan) (Chondroitin sulfate proteoglycan 6) (Chromosome-associated polypeptide) (hCAP)	SMC3 BAM BMH CSPG6 SMC3L1
Q9UQL6	HDAC5_HUMAN	Histone deacetylase 5 (HD5) (EC 3.5.1.98) (Antigen NY-CO-9)	HDAC5 KIAA0600
Q9UQP3	TENN_HUMAN	Tenascin-N (TN-N) (Tenascin-W) (TN-W)	TNN TNW
Q9Y230	RUVB2_HUMAN	RuvB-like 2 (EC 3.6.4.12) (48 kDa TATA box-binding protein-interacting protein) (48 kDa TBP-interacting protein) (51 kDa erythrocyte cytosolic protein) (ECP-51) (INO80 complex subunit J) (Repressing pontin 52) (Reptin 52) (TIP49b) (TIP60-associated protein 54-beta) (TAP54-beta)	RUVBL2 INO80J TIP48 TIP49B CGI-46
Q9Y262	EIF3L_HUMAN	Eukaryotic translation initiation factor 3 subunit L (eIF3l) (Eukaryotic translation initiation factor 3 subunit 6-interacting protein) (Eukaryotic translation initiation factor 3 subunit E-interacting protein)	EIF3L EIF3EIP EIF3S6IP HSPC021 HSPC025 MSTP005
Q9Y265	RUVB1_HUMAN	RuvB-like 1 (EC 3.6.4.12) (49 kDa TATA box-binding protein-interacting protein) (49 kDa TBP-interacting protein) (54 kDa erythrocyte cytosolic protein) (ECP-54) (INO80 complex subunit H) (Nuclear matrix protein 238) (NMP 238) (Pontin 52) (TIP49a) (TIP60-associated protein 54-alpha) (TAP54-alpha)	RUVBL1 INO80H NMP238 TIP49 TIP49A
Q9Y2D4	EXC6B_HUMAN	Exocyst complex component 6B (Exocyst complex component Sec15B) (SEC15-like protein 2)	EXOC6B KIAA0919 SEC15B SEC15L2
Q9Y2E4	DIP2C_HUMAN	Disco-interacting protein 2 homolog C (DIP2 homolog C)	DIP2C KIAA0934
Q9Y2G1	MYRF_HUMAN	Myelin regulatory factor (EC 3.4.-.-) (Myelin gene regulatory factor) [Cleaved into: Myelin regulatory factor, N-terminal; Myelin regulatory factor, C-terminal]	MYRF C11orf9 KIAA0954 MRF
Q9Y2J8	PADI2_HUMAN	Protein-arginine deiminase type-2 (EC 3.5.3.15) (PAD-H19) (Peptidylarginine deiminase II) (Protein-arginine deiminase type II)	PADI2 KIAA0994 PAD2 PDI2
Q9Y2R4	DDX52_HUMAN	Probable ATP-dependent RNA helicase DDX52 (EC 3.6.4.13) (ATP-dependent RNA helicase ROK1-like) (DEAD box protein 52)	DDX52 ROK1 HUSSY-19
Q9Y2U8	MAN1_HUMAN	Inner nuclear membrane protein Man1 (LEM domain-containing protein 3)	LEMD3 MAN1
Q9Y315	DEOC_HUMAN	Deoxyribose-phosphate aldolase (DERA) (EC 4.1.2.4) (2-deoxy-D-ribose 5-phosphate aldolase) (Phosphodeoxyriboaldolase) (Deoxyriboaldolase)	DERA CGI-26
Q9Y3I0	RTCB_HUMAN	RNA-splicing ligase RtcB homolog (EC 6.5.1.8) (3'-phosphate/5'-hydroxy nucleic acid ligase)	RTCB C22orf28 HSPC117
Q9Y485	DMXL1_HUMAN	DmX-like protein 1 (X-like 1 protein)	DMXL1 XL1
Q9Y490	TLN1_HUMAN	Talin-1	TLN1 KIAA1027 TLN
Q9Y4A5	TRRAP_HUMAN	Transformation/transcription domain-associated protein (350/400 kDa PCAF-associated factor) (PAF350/400) (STAF40) (Tra1 homolog)	TRRAP PAF400
Q9Y4E6	WDR7_HUMAN	WD repeat-containing protein 7 (Rabconnectin-3 beta) (TGF-beta resistance-associated protein TRAG)	WDR7 KIAA0541 TRAG
Q9Y4G6	TLN2_HUMAN	Talin-2	TLN2 KIAA0320
Q9Y4L1	HYOU1_HUMAN	Hypoxia up-regulated protein 1 (150 kDa oxygen-regulated protein) (ORP-150) (170 kDa glucose-regulated protein) (GRP-170)	HYOU1 GRP170 ORP150
Q9Y4P8	WIPI2_HUMAN	WD repeat domain phosphoinositide-interacting protein 2 (WIPI-2) (WIPI49-like protein 2)	WIPI2 CGI-50
Q9Y5B9	SP16H_HUMAN	FACT complex subunit SPT16 (Chromatin-specific transcription elongation factor 140 kDa subunit) (FACT 140 kDa subunit) (FACTp140) (Facilitates chromatin transcription complex subunit SPT16) (hSPT16)	SUPT16H FACT140 FACTP140
Q9Y5W8	SNX13_HUMAN	Sorting nexin-13 (RGS domain- and PHOX domain-containing protein) (RGS-PX1)	SNX13 KIAA0713
Q9Y5X3	SNX5_HUMAN	Sorting nexin-5	SNX5
Q9Y5Y2	NUBP2_HUMAN	Cytosolic Fe-S cluster assembly factor NUBP2 (Nucleotide-binding protein 2) (NBP 2)	NUBP2
Q9Y646	CBPQ_HUMAN	Carboxypeptidase Q (EC 3.4.17.-) (Lysosomal dipeptidase) (Plasma glutamate carboxypeptidase)	CPQ LCH1 PGCP
Q9Y678	COPG1_HUMAN	Coatomer subunit gamma-1 (Gamma-1-coat protein) (Gamma-1-COP)	COPG1 COPG
Q9Y696	CLIC4_HUMAN	Chloride intracellular channel protein 4 (Intracellular chloride ion channel protein p64H1)	CLIC4
Q9Y6C2	EMIL1_HUMAN	EMILIN-1 (Elastin microfibril interface-located protein 1) (Elastin microfibril interfacer 1)	EMILIN1 EMI
Q9Y6H8	CXA3_HUMAN	Gap junction alpha-3 protein (Connexin-46) (Cx46)	GJA3
Q9Y6K5	OAS3_HUMAN	2'-5'-oligoadenylate synthase 3 ((2-5')oligo(A) synthase 3) (2-5A synthase 3) (EC 2.7.7.84) (p100 OAS) (p100OAS)	OAS3 P/OKcl.4
Q9Y6R7	FCGBP_HUMAN	IgGFc-binding protein (Fcgamma-binding protein antigen) (FcgammaBP)	FCGBP
P05783	K1C18_HUMAN	Keratin, type I cytoskeletal 18 (Cell proliferation-inducing gene 46 protein) (Cytokeratin-18) (CK-18) (Keratin-18) (K18)	KRT18 CYK18 PIG46
P63261	ACTG_HUMAN	Actin, cytoplasmic 2 (Gamma-actin) [Cleaved into: Actin, cytoplasmic 2, N-terminally processed]	ACTG1 ACTG
P68133	ACTS_HUMAN	Actin, alpha skeletal muscle (Alpha-actin-1) [Cleaved into: Actin, alpha skeletal muscle, intermediate form]	ACTA1 ACTA
P62736	ACTA_HUMAN	Actin, aortic smooth muscle (Alpha-actin-2) (Cell growth-inhibiting gene 46 protein) [Cleaved into: Actin, aortic smooth muscle, intermediate form]	ACTA2 ACTSA ACTVS GIG46
P63267	ACTH_HUMAN	Actin, gamma-enteric smooth muscle (Alpha-actin-3) (Gamma-2-actin) (Smooth muscle gamma-actin) [Cleaved into: Actin, gamma-enteric smooth muscle, intermediate form]	ACTG2 ACTA3 ACTL3 ACTSG
Q562R1	ACTBL_HUMAN	Beta-actin-like protein 2 (Kappa-actin)	ACTBL2
A5A3E0	POTEF_HUMAN	POTE ankyrin domain family member F (ANKRD26-like family C member 1B) (Chimeric POTE-actin protein)	POTEF A26C1B
Q9BYX7	ACTBM_HUMAN	Putative beta-actin-like protein 3 (Kappa-actin) (POTE ankyrin domain family member K)	POTEKP ACTBL3 FKSG30
P0CG39	POTEJ_HUMAN	POTE ankyrin domain family member J	POTEJ
A7E2Y1	MYH7B_HUMAN	Myosin-7B (Antigen MLAA-21) (Myosin cardiac muscle beta chain) (Myosin heavy chain 7B, cardiac muscle beta isoform) (Slow A MYH14)	MYH7B KIAA1512
Q6S8J3	POTEE_HUMAN	POTE ankyrin domain family member E (ANKRD26-like family C member 1A) (Prostate, ovary, testis-expressed protein on chromosome 2) (POTE-2)	POTEE A26C1A POTE2
A4UGR9	XIRP2_HUMAN	Xin actin-binding repeat-containing protein 2 (Beta-xin) (Cardiomyopathy-associated protein 3) (Xeplin)	XIRP2 CMYA3
A6NMZ7	CO6A6_HUMAN	Collagen alpha-6(VI) chain	COL6A6
A6QL64	AN36A_HUMAN	Ankyrin repeat domain-containing protein 36A	ANKRD36 ANKRD36A KIAA1641 UNQ2430/PRO499
A7E2V4	ZSWM8_HUMAN	Zinc finger SWIM domain-containing protein 8	ZSWIM8 KIAA0913
A8MPP1	D11L8_HUMAN	Putative ATP-dependent RNA helicase DDX11-like protein 8 (EC 3.6.4.13) (DEAD/H box protein 11-like 8)	DDX11L8
Q92771	DDX12_HUMAN	Putative ATP-dependent RNA helicase DDX12 (EC 3.6.4.13) (CHL1-related protein 2) (hCHLR2) (DEAD/H box protein 12)	DDX12P CHLR2 DDX12
B2RTY4	MYO9A_HUMAN	Unconventional myosin-IXa (Unconventional myosin-9a)	MYO9A MYR7
H7BZ55	CRCC2_HUMAN	Putative ciliary rootlet coiled-coil protein 2	CROCC2
O00159	MYO1C_HUMAN	Unconventional myosin-Ic (Myosin I beta) (MMI-beta) (MMIb)	MYO1C
O00231	PSD11_HUMAN	26S proteasome non-ATPase regulatory subunit 11 (26S proteasome regulatory subunit RPN6) (26S proteasome regulatory subunit S9) (26S proteasome regulatory subunit p44.5)	PSMD11
O00329	PK3CD_HUMAN	Phosphatidylinositol 4,5-bisphosphate 3-kinase catalytic subunit delta isoform (PI3-kinase subunit delta) (PI3K-delta) (PI3Kdelta) (PtdIns-3-kinase subunit delta) (EC 2.7.1.153) (Phosphatidylinositol 4,5-bisphosphate 3-kinase 110 kDa catalytic subunit delta) (PtdIns-3-kinase subunit p110-delta) (p110delta)	PIK3CD
O00429	DNM1L_HUMAN	Dynamin-1-like protein (EC 3.6.5.5) (Dnm1p/Vps1p-like protein) (DVLP) (Dynamin family member proline-rich carboxyl-terminal domain less) (Dymple) (Dynamin-like protein) (Dynamin-like protein 4) (Dynamin-like protein IV) (HdynIV) (Dynamin-related protein 1)	DNM1L DLP1 DRP1
O00445	SYT5_HUMAN	Synaptotagmin-5 (Synaptotagmin V) (SytV)	SYT5
O00507	USP9Y_HUMAN	Probable ubiquitin carboxyl-terminal hydrolase FAF-Y (EC 3.4.19.12) (Deubiquitinating enzyme FAF-Y) (Fat facets protein-related, Y-linked) (Ubiquitin thioesterase FAF-Y) (Ubiquitin-specific protease 9, Y chromosome) (Ubiquitin-specific-processing protease FAF-Y)	USP9Y DFFRY
Q93008	USP9X_HUMAN	Probable ubiquitin carboxyl-terminal hydrolase FAF-X (EC 3.4.19.12) (Deubiquitinating enzyme FAF-X) (Fat facets in mammals) (hFAM) (Fat facets protein-related, X-linked) (Ubiquitin thioesterase FAF-X) (Ubiquitin-specific protease 9, X chromosome) (Ubiquitin-specific-processing protease FAF-X)	USP9X DFFRX FAM USP9
O00555	CAC1A_HUMAN	Voltage-dependent P/Q-type calcium channel subunit alpha-1A (Brain calcium channel I) (BI) (Calcium channel, L type, alpha-1 polypeptide isoform 4) (Voltage-gated calcium channel subunit alpha Cav2.1)	CACNA1A CACH4 CACN3 CACNL1A4
O00560	SDCB1_HUMAN	Syntenin-1 (Melanoma differentiation-associated protein 9) (MDA-9) (Pro-TGF-alpha cytoplasmic domain-interacting protein 18) (TACIP18) (Scaffold protein Pbp1) (Syndecan-binding protein 1)	SDCBP MDA9 SYCL
O00764	PDXK_HUMAN	Pyridoxal kinase (EC 2.7.1.35) (Pyridoxine kinase)	PDXK C21orf124 C21orf97 PKH PNK PRED79
O14513	NCKP5_HUMAN	Nck-associated protein 5 (NAP-5) (Peripheral clock protein)	NCKAP5 ERIH NAP5
O14579	COPE_HUMAN	Coatomer subunit epsilon (Epsilon-coat protein) (Epsilon-COP)	COPE
O14744	ANM5_HUMAN	Protein arginine N-methyltransferase 5 (PRMT5) (EC 2.1.1.320) (72 kDa ICln-binding protein) (Histone-arginine N-methyltransferase PRMT5) (Jak-binding protein 1) (Shk1 kinase-binding protein 1 homolog) (SKB1 homolog) (SKB1Hs) [Cleaved into: Protein arginine N-methyltransferase 5, N-terminally processed]	PRMT5 HRMT1L5 IBP72 JBP1 SKB1
O14773	TPP1_HUMAN	Tripeptidyl-peptidase 1 (TPP-1) (EC 3.4.14.9) (Cell growth-inhibiting gene 1 protein) (Lysosomal pepstatin-insensitive protease) (LPIC) (Tripeptidyl aminopeptidase) (Tripeptidyl-peptidase I) (TPP-I)	TPP1 CLN2 GIG1 UNQ267/PRO304
O14818	PSA7_HUMAN	Proteasome subunit alpha type-7 (Proteasome subunit RC6-1) (Proteasome subunit XAPC7)	PSMA7 HSPC
O14936	CSKP_HUMAN	Peripheral plasma membrane protein CASK (hCASK) (EC 2.7.11.1) (Calcium/calmodulin-dependent serine protein kinase) (Protein lin-2 homolog)	CASK LIN2
O14950	ML12B_HUMAN	Myosin regulatory light chain 12B (MLC-2A) (MLC-2) (Myosin regulatory light chain 2-B, smooth muscle isoform) (Myosin regulatory light chain 20 kDa) (MLC20) (Myosin regulatory light chain MRLC2) (SHUJUN-1)	MYL12B MRLC2 MYLC2B
O14974	MYPT1_HUMAN	Protein phosphatase 1 regulatory subunit 12A (Myosin phosphatase-targeting subunit 1) (Myosin phosphatase target subunit 1) (Protein phosphatase myosin-binding subunit)	PPP1R12A MBS MYPT1
O15018	PDZD2_HUMAN	PDZ domain-containing protein 2 (Activated in prostate cancer protein) (PDZ domain-containing protein 3) [Cleaved into: Processed PDZ domain-containing protein 2]	PDZD2 AIPC KIAA0300 PDZK3
O15020	SPTN2_HUMAN	Spectrin beta chain, non-erythrocytic 2 (Beta-III spectrin) (Spinocerebellar ataxia 5 protein)	SPTBN2 KIAA0302 SCA5
Q12797	ASPH_HUMAN	Aspartyl/asparaginyl beta-hydroxylase (EC 1.14.11.16) (Aspartate beta-hydroxylase) (ASP beta-hydroxylase) (Peptide-aspartate beta-dioxygenase)	ASPH BAH
O15021	MAST4_HUMAN	Microtubule-associated serine/threonine-protein kinase 4 (EC 2.7.11.1)	MAST4 KIAA0303
O15061	SYNEM_HUMAN	Synemin (Desmuslin)	SYNM DMN KIAA0353 SYN
O15417	TNC18_HUMAN	Trinucleotide repeat-containing gene 18 protein (Long CAG trinucleotide repeat-containing gene 79 protein)	TNRC18 CAGL79 KIAA1856
O43151	TET3_HUMAN	Methylcytosine dioxygenase TET3 (EC 1.14.11.n2)	TET3 KIAA0401
O43157	PLXB1_HUMAN	Plexin-B1 (Semaphorin receptor SEP)	PLXNB1 KIAA0407 PLXN5 SEP
O43294	TGFI1_HUMAN	Transforming growth factor beta-1-induced transcript 1 protein (Androgen receptor coactivator 55 kDa protein) (Androgen receptor-associated protein of 55 kDa) (Hydrogen peroxide-inducible clone 5 protein) (Hic-5)	TGFB1I1 ARA55
O43390	HNRPR_HUMAN	Heterogeneous nuclear ribonucleoprotein R (hnRNP R)	HNRNPR HNRPR
O43464	HTRA2_HUMAN	Serine protease HTRA2, mitochondrial (EC 3.4.21.108) (High temperature requirement protein A2) (HtrA2) (Omi stress-regulated endoprotease) (Serine protease 25) (Serine proteinase OMI)	HTRA2 OMI PRSS25
O43488	ARK72_HUMAN	Aflatoxin B1 aldehyde reductase member 2 (EC 1.1.1.n11) (AFB1 aldehyde reductase 1) (AFB1-AR 1) (Aldoketoreductase 7) (Succinic semialdehyde reductase) (SSA reductase)	AKR7A2 AFAR AFAR1 AKR7
O43491	E41L2_HUMAN	Band 4.1-like protein 2 (Erythrocyte membrane protein band 4.1-like 2) (Generally expressed protein 4.1) (4.1G)	EPB41L2
O43525	KCNQ3_HUMAN	Potassium voltage-gated channel subfamily KQT member 3 (KQT-like 3) (Potassium channel subunit alpha KvLQT3) (Voltage-gated potassium channel subunit Kv7.3)	KCNQ3
O43633	CHM2A_HUMAN	Charged multivesicular body protein 2a (Chromatin-modifying protein 2a) (CHMP2a) (Putative breast adenocarcinoma marker BC-2) (Vacuolar protein sorting-associated protein 2-1) (Vps2-1) (hVps2-1)	CHMP2A BC2 CHMP2
O43795	MYO1B_HUMAN	Unconventional myosin-Ib (MYH-1c) (Myosin I alpha) (MMI-alpha) (MMIa)	MYO1B
O43865	SAHH2_HUMAN	S-adenosylhomocysteine hydrolase-like protein 1 (DC-expressed AHCY-like molecule) (IP(3)Rs binding protein released with IP(3)) (IRBIT) (Putative adenosylhomocysteinase 2) (S-adenosyl-L-homocysteine hydrolase 2) (AdoHcyase 2)	AHCYL1 DCAL IRBIT XPVKONA
Q96HN2	SAHH3_HUMAN	Adenosylhomocysteinase 3 (AdoHcyase 3) (EC 3.3.1.1) (IP(3)Rs binding protein released with IP(3) 2) (IRBIT2) (Long-IRBIT) (S-adenosyl-L-homocysteine hydrolase 3) (S-adenosylhomocysteine hydrolase-like protein 2)	AHCYL2 KIAA0828
O60256	KPRB_HUMAN	Phosphoribosyl pyrophosphate synthase-associated protein 2 (PRPP synthase-associated protein 2) (41 kDa phosphoribosypyrophosphate synthetase-associated protein) (PAP41)	PRPSAP2
O60333	KIF1B_HUMAN	Kinesin-like protein KIF1B (Klp)	KIF1B KIAA0591 KIAA1448
O60346	PHLP1_HUMAN	PH domain leucine-rich repeat-containing protein phosphatase 1 (EC 3.1.3.16) (Pleckstrin homology domain-containing family E member 1) (PH domain-containing family E member 1) (Suprachiasmatic nucleus circadian oscillatory protein) (hSCOP)	PHLPP1 KIAA0606 PHLPP PLEKHE1 SCOP
O60469	DSCAM_HUMAN	Down syndrome cell adhesion molecule (CHD2)	DSCAM
O60477	BRNP1_HUMAN	BMP/retinoic acid-inducible neural-specific protein 1 (Deleted in bladder cancer protein 1)	BRINP1 DBC1 DBCCR1 FAM5A IB3089A
O60493	SNX3_HUMAN	Sorting nexin-3 (Protein SDP3)	SNX3
O60504	VINEX_HUMAN	Vinexin (SH3-containing adapter molecule 1) (SCAM-1) (Sorbin and SH3 domain-containing protein 3)	SORBS3 SCAM1
O60506	HNRPQ_HUMAN	Heterogeneous nuclear ribonucleoprotein Q (hnRNP Q) (Glycine- and tyrosine-rich RNA-binding protein) (GRY-RBP) (NS1-associated protein 1) (Synaptotagmin-binding, cytoplasmic RNA-interacting protein)	SYNCRIP HNRPQ NSAP1
O60664	PLIN3_HUMAN	Perilipin-3 (47 kDa mannose 6-phosphate receptor-binding protein) (47 kDa MPR-binding protein) (Cargo selection protein TIP47) (Mannose-6-phosphate receptor-binding protein 1) (Placental protein 17) (PP17)	PLIN3 M6PRBP1 TIP47
O60701	UGDH_HUMAN	UDP-glucose 6-dehydrogenase (UDP-Glc dehydrogenase) (UDP-GlcDH) (UDPGDH) (EC 1.1.1.22)	UGDH
O60716	CTND1_HUMAN	Catenin delta-1 (Cadherin-associated Src substrate) (CAS) (p120 catenin) (p120(ctn)) (p120(cas))	CTNND1 KIAA0384
O75054	IGSF3_HUMAN	Immunoglobulin superfamily member 3 (IgSF3) (Glu-Trp-Ile EWI motif-containing protein 3) (EWI-3)	IGSF3 EWI3 KIAA0466
O75083	WDR1_HUMAN	WD repeat-containing protein 1 (Actin-interacting protein 1) (AIP1) (NORI-1)	WDR1
O75131	CPNE3_HUMAN	Copine-3 (Copine III)	CPNE3 CPN3 KIAA0636
O95741	CPNE6_HUMAN	Copine-6 (Copine VI) (Neuronal-copine) (N-copine)	CPNE6
O75140	DEPD5_HUMAN	GATOR complex protein DEPDC5 (DEP domain-containing protein 5)	DEPDC5 KIAA0645
O75147	OBSL1_HUMAN	Obscurin-like protein 1	OBSL1 KIAA0657
O75334	LIPA2_HUMAN	Liprin-alpha-2 (Protein tyrosine phosphatase receptor type f polypeptide-interacting protein alpha-2) (PTPRF-interacting protein alpha-2)	PPFIA2
O75335	LIPA4_HUMAN	Liprin-alpha-4 (Protein tyrosine phosphatase receptor type f polypeptide-interacting protein alpha-4) (PTPRF-interacting protein alpha-4)	PPFIA4 KIAA0897
O75367	H2AY_HUMAN	Core histone macro-H2A.1 (Histone macroH2A1) (mH2A1) (Histone H2A.y) (H2A/y) (Medulloblastoma antigen MU-MB-50.205)	MACROH2A1 H2AFY
Q9P0M6	H2AW_HUMAN	Core histone macro-H2A.2 (Histone macroH2A2) (mH2A2)	MACROH2A2 H2AFY2
O75369	FLNB_HUMAN	Filamin-B (FLN-B) (ABP-278) (ABP-280 homolog) (Actin-binding-like protein) (Beta-filamin) (Filamin homolog 1) (Fh1) (Filamin-3) (Thyroid autoantigen) (Truncated actin-binding protein) (Truncated ABP)	FLNB FLN1L FLN3 TABP TAP
O75376	NCOR1_HUMAN	Nuclear receptor corepressor 1 (N-CoR) (N-CoR1)	NCOR1 KIAA1047
O75436	VP26A_HUMAN	Vacuolar protein sorting-associated protein 26A (Vesicle protein sorting 26A) (hVPS26)	VPS26A VPS26
O75445	USH2A_HUMAN	Usherin (Usher syndrome type IIa protein) (Usher syndrome type-2A protein)	USH2A
O75781	PALM_HUMAN	Paralemmin-1 (Paralemmin)	PALM KIAA0270
O94760	DDAH1_HUMAN	N(G),N(G)-dimethylarginine dimethylaminohydrolase 1 (DDAH-1) (Dimethylarginine dimethylaminohydrolase 1) (EC 3.5.3.18) (DDAHI) (Dimethylargininase-1)	DDAH1 DDAH
O94875	SRBS2_HUMAN	Sorbin and SH3 domain-containing protein 2 (Arg-binding protein 2) (ArgBP2) (Arg/Abl-interacting protein 2) (Sorbin)	SORBS2 ARGBP2 KIAA0777
O94915	FRYL_HUMAN	Protein furry homolog-like (ALL1-fused gene from chromosome 4p12 protein)	FRYL AF4P12 KIAA0826
O94979	SC31A_HUMAN	Protein transport protein Sec31A (ABP125) (ABP130) (SEC31-like protein 1) (SEC31-related protein A) (Web1-like protein)	SEC31A KIAA0905 SEC31L1 HSPC275 HSPC334
O95180	CAC1H_HUMAN	Voltage-dependent T-type calcium channel subunit alpha-1H (Low-voltage-activated calcium channel alpha1 3.2 subunit) (Voltage-gated calcium channel subunit alpha Cav3.2)	CACNA1H
O95206	PCDH8_HUMAN	Protocadherin-8 (Arcadlin)	PCDH8
O95239	KIF4A_HUMAN	Chromosome-associated kinesin KIF4A (Chromokinesin-A)	KIF4A KIF4
O95248	MTMR5_HUMAN	Myotubularin-related protein 5 (Inactive phosphatidylinositol 3-phosphatase 5) (SET-binding factor 1) (Sbf1)	SBF1 MTMR5
O95352	ATG7_HUMAN	Ubiquitin-like modifier-activating enzyme ATG7 (ATG12-activating enzyme E1 ATG7) (Autophagy-related protein 7) (APG7-like) (hAGP7) (Ubiquitin-activating enzyme E1-like protein)	ATG7 APG7L
O95359	TACC2_HUMAN	Transforming acidic coiled-coil-containing protein 2 (Anti-Zuai-1) (AZU-1)	TACC2
O95361	TRI16_HUMAN	Tripartite motif-containing protein 16 (EC 2.3.2.27) (E3 ubiquitin-protein ligase TRIM16) (Estrogen-responsive B box protein)	TRIM16 EBBP
O95382	M3K6_HUMAN	Mitogen-activated protein kinase kinase kinase 6 (EC 2.7.11.25) (Apoptosis signal-regulating kinase 2)	MAP3K6 ASK2 MAPKKK6 MEKK6
O95394	AGM1_HUMAN	Phosphoacetylglucosamine mutase (PAGM) (EC 5.4.2.3) (Acetylglucosamine phosphomutase) (N-acetylglucosamine-phosphate mutase) (Phosphoglucomutase-3) (PGM 3)	PGM3 AGM1
O95613	PCNT_HUMAN	Pericentrin (Kendrin) (Pericentrin-B)	PCNT KIAA0402 PCNT2
P62873	GBB1_HUMAN	Guanine nucleotide-binding protein G(I)/G(S)/G(T) subunit beta-1 (Transducin beta chain 1)	GNB1
P62879	GBB2_HUMAN	Guanine nucleotide-binding protein G(I)/G(S)/G(T) subunit beta-2 (G protein subunit beta-2) (Transducin beta chain 2)	GNB2
Q9HAV0	GBB4_HUMAN	Guanine nucleotide-binding protein subunit beta-4 (Transducin beta chain 4)	GNB4
Q8NB66	UN13C_HUMAN	Protein unc-13 homolog C (Munc13-3)	UNC13C
Q01196	RUNX1_HUMAN	Runt-related transcription factor 1 (Acute myeloid leukemia 1 protein) (Core-binding factor subunit alpha-2) (CBF-alpha-2) (Oncogene AML-1) (Polyomavirus enhancer-binding protein 2 alpha B subunit) (PEA2-alpha B) (PEBP2-alpha B) (SL3-3 enhancer factor 1 alpha B subunit) (SL3/AKV core-binding factor alpha B subunit)	RUNX1 AML1 CBFA2
O95759	TBCD8_HUMAN	TBC1 domain family member 8 (AD 3) (Vascular Rab-GAP/TBC-containing protein)	TBC1D8 VRP
Q9NSV4	DIAP3_HUMAN	Protein diaphanous homolog 3 (Diaphanous-related formin-3) (DRF3) (MDia2)	DIAPH3 DIAP3
O95782	AP2A1_HUMAN	AP-2 complex subunit alpha-1 (100 kDa coated vesicle protein A) (Adaptor protein complex AP-2 subunit alpha-1) (Adaptor-related protein complex 2 subunit alpha-1) (Alpha-adaptin A) (Alpha1-adaptin) (Clathrin assembly protein complex 2 alpha-A large chain) (Plasma membrane adaptor HA2/AP2 adaptin alpha A subunit)	AP2A1 ADTAA CLAPA1
O95785	WIZ_HUMAN	Protein Wiz (Widely-interspaced zinc finger-containing protein) (Zinc finger protein 803)	WIZ ZNF803
O95819	M4K4_HUMAN	Mitogen-activated protein kinase kinase kinase kinase 4 (EC 2.7.11.1) (HPK/GCK-like kinase HGK) (MAPK/ERK kinase kinase kinase 4) (MEK kinase kinase 4) (MEKKK 4) (Nck-interacting kinase)	MAP4K4 HGK KIAA0687 NIK
O95834	EMAL2_HUMAN	Echinoderm microtubule-associated protein-like 2 (EMAP-2) (HuEMAP-2)	EML2 EMAP2 EMAPL2
P00338	LDHA_HUMAN	L-lactate dehydrogenase A chain (LDH-A) (EC 1.1.1.27) (Cell proliferation-inducing gene 19 protein) (LDH muscle subunit) (LDH-M) (Renal carcinoma antigen NY-REN-59)	LDHA PIG19
P07195	LDHB_HUMAN	L-lactate dehydrogenase B chain (LDH-B) (EC 1.1.1.27) (LDH heart subunit) (LDH-H) (Renal carcinoma antigen NY-REN-46)	LDHB
P00352	AL1A1_HUMAN	Retinal dehydrogenase 1 (RALDH 1) (RalDH1) (EC 1.2.1.-) (EC 1.2.1.36) (ALDH-E1) (ALHDII) (Aldehyde dehydrogenase family 1 member A1) (Aldehyde dehydrogenase, cytosolic)	ALDH1A1 ALDC ALDH1 PUMB1
P05091	ALDH2_HUMAN	Aldehyde dehydrogenase, mitochondrial (EC 1.2.1.3) (ALDH class 2) (ALDH-E2) (ALDHI)	ALDH2 ALDM
P00390	GSHR_HUMAN	Glutathione reductase, mitochondrial (GR) (GRase) (EC 1.8.1.7)	GSR GLUR GRD1
P00505	AATM_HUMAN	Aspartate aminotransferase, mitochondrial (mAspAT) (EC 2.6.1.1) (EC 2.6.1.7) (Fatty acid-binding protein) (FABP-1) (Glutamate oxaloacetate transaminase 2) (Kynurenine aminotransferase 4) (Kynurenine aminotransferase IV) (Kynurenine--oxoglutarate transaminase 4) (Kynurenine--oxoglutarate transaminase IV) (Plasma membrane-associated fatty acid-binding protein) (FABPpm) (Transaminase A)	GOT2
P00558	PGK1_HUMAN	Phosphoglycerate kinase 1 (EC 2.7.2.3) (Cell migration-inducing gene 10 protein) (Primer recognition protein 2) (PRP 2)	PGK1 PGKA MIG10 OK/SW-cl.110
P00568	KAD1_HUMAN	Adenylate kinase isoenzyme 1 (AK 1) (EC 2.7.4.3) (EC 2.7.4.6) (ATP-AMP transphosphorylase 1) (ATP:AMP phosphotransferase) (Adenylate monophosphate kinase) (Myokinase)	AK1
P00738	HPT_HUMAN	Haptoglobin (Zonulin) [Cleaved into: Haptoglobin alpha chain; Haptoglobin beta chain]	HP
P00739	HPTR_HUMAN	Haptoglobin-related protein	HPR
P00747	PLMN_HUMAN	Plasminogen (EC 3.4.21.7) [Cleaved into: Plasmin heavy chain A; Activation peptide; Angiostatin; Plasmin heavy chain A, short form; Plasmin light chain B]	PLG
P00734	THRB_HUMAN	Prothrombin (EC 3.4.21.5) (Coagulation factor II) [Cleaved into: Activation peptide fragment 1; Activation peptide fragment 2; Thrombin light chain; Thrombin heavy chain]	F2
P08519	APOA_HUMAN	Apolipoprotein(a) (Apo(a)) (Lp(a)) (EC 3.4.21.-)	LPA
P00748	FA12_HUMAN	Coagulation factor XII (EC 3.4.21.38) (Hageman factor) (HAF) [Cleaved into: Coagulation factor XIIa heavy chain; Beta-factor XIIa part 1; Coagulation factor XIIa light chain (Beta-factor XIIa part 2)]	F12
P03952	KLKB1_HUMAN	Plasma kallikrein (EC 3.4.21.34) (Fletcher factor) (Kininogenin) (Plasma prekallikrein) (PKK) [Cleaved into: Plasma kallikrein heavy chain; Plasma kallikrein light chain]	KLKB1 KLK3
P06681	CO2_HUMAN	Complement C2 (EC 3.4.21.43) (C3/C5 convertase) [Cleaved into: Complement C2b fragment; Complement C2a fragment]	C2
P09871	C1S_HUMAN	Complement C1s subcomponent (EC 3.4.21.42) (C1 esterase) (Complement component 1 subcomponent s) [Cleaved into: Complement C1s subcomponent heavy chain; Complement C1s subcomponent light chain]	C1S
O00187	MASP2_HUMAN	Mannan-binding lectin serine protease 2 (EC 3.4.21.104) (MBL-associated serine protease 2) (Mannose-binding protein-associated serine protease 2) (MASP-2) [Cleaved into: Mannan-binding lectin serine protease 2 A chain; Mannan-binding lectin serine protease 2 B chain]	MASP2
Q9BZJ3	TRYD_HUMAN	Tryptase delta (EC 3.4.21.59) (Delta-tryptase) (HmMCP-3-like tryptase III) (Mast cell mMCP-7-like) (Tryptase-3)	TPSD1
P08218	CEL2B_HUMAN	Chymotrypsin-like elastase family member 2B (EC 3.4.21.71) (Elastase-2B)	CELA2B ELA2B
Q9BYE2	TMPSD_HUMAN	Transmembrane protease serine 13 (EC 3.4.21.-) (Membrane-type mosaic serine protease) (Mosaic serine protease)	TMPRSS13 MSP TMPRSS11
Q9UKR0	KLK12_HUMAN	Kallikrein-12 (EC 3.4.21.-) (Kallikrein-like protein 5) (KLK-L5)	KLK12 KLKL5 UNQ669/PRO1303
P00750	TPA_HUMAN	Tissue-type plasminogen activator (t-PA) (t-plasminogen activator) (tPA) (EC 3.4.21.68) (Alteplase) (Reteplase) [Cleaved into: Tissue-type plasminogen activator chain A; Tissue-type plasminogen activator chain B]	PLAT
P00751	CFAB_HUMAN	Complement factor B (EC 3.4.21.47) (C3/C5 convertase) (Glycine-rich beta glycoprotein) (GBG) (PBF2) (Properdin factor B) [Cleaved into: Complement factor B Ba fragment; Complement factor B Bb fragment]	CFB BF BFD
P01009	A1AT_HUMAN	Alpha-1-antitrypsin (Alpha-1 protease inhibitor) (Alpha-1-antiproteinase) (Serpin A1) [Cleaved into: Short peptide from AAT (SPAAT)]	SERPINA1 AAT PI PRO0684 PRO2209
P01011	AACT_HUMAN	Alpha-1-antichymotrypsin (ACT) (Cell growth-inhibiting gene 24/25 protein) (Serpin A3) [Cleaved into: Alpha-1-antichymotrypsin His-Pro-less]	SERPINA3 AACT GIG24 GIG25
P01023	A2MG_HUMAN	Alpha-2-macroglobulin (Alpha-2-M) (C3 and PZP-like alpha-2-macroglobulin domain-containing protein 5)	A2M CPAMD5 FWP007
P01042	KNG1_HUMAN	Kininogen-1 (Alpha-2-thiol proteinase inhibitor) (Fitzgerald factor) (High molecular weight kininogen) (HMWK) (Williams-Fitzgerald-Flaujeac factor) [Cleaved into: Kininogen-1 heavy chain; T-kinin (Ile-Ser-Bradykinin); Bradykinin (Kallidin I); Lysyl-bradykinin (Kallidin II); Kininogen-1 light chain; Low molecular weight growth-promoting factor]	KNG1 BDK KNG
P01116	RASK_HUMAN	GTPase KRas (EC 3.6.5.2) (K-Ras 2) (Ki-Ras) (c-K-ras) (c-Ki-ras) [Cleaved into: GTPase KRas, N-terminally processed]	KRAS KRAS2 RASK2
P01622	KV304_HUMAN	Ig kappa chain V-III region Ti	n/a
P01621	KV303_HUMAN	Ig kappa chain V-III region NG9 (Fragment)	n/a
P01593	KV101_HUMAN	Immunoglobulin kappa variable 1D-33	n/a
P06310	KV230_HUMAN	Immunoglobulin kappa variable 2-30 (Ig kappa chain V-II region RPMI 6410)	IGKV2-30
P06309	KV205_HUMAN	Immunoglobulin kappa chain V-II region GM607 (Fragment)
P01619	KV301_HUMAN	Immunoglobulin kappa variable 3-20	n/a
P01613	KV121_HUMAN	Ig kappa chain V-I region Ni	n/a
P06311	KV311_HUMAN	Ig kappa chain V-III region IARC/BL41	n/a
P06313	KV403_HUMAN	Ig kappa chain V-IV region Len	n/a
P01596	KV104_HUMAN	Immunoglobulin kappa chain V-I region CAR	n/a
P01605	KV113_HUMAN	Ig kappa chain V-I region Lay	n/a
P01604	KV112_HUMAN	Ig kappa chain V-I region Kue	n/a
P01611	KVD12_HUMAN	Immunoglobulin kappa variable 1D-12 (Ig kappa chain V-I region Wes)	IGKV1D-12
P04430	KV116_HUMAN	Immunoglobulin kappa variable 1-16 (Ig kappa chain V-I region BAN)	IGKV1-16
P01612	KV120_HUMAN	Ig kappa chain V-I region Mev	n/a
P83593	KV405_HUMAN	Ig kappa chain V-IV region STH (Fragment)	n/a
P01700	LV147_HUMAN	Immunoglobulin lambda variable 1-47 (Ig lambda chain V-I region HA) (Ig lambda chain V-I region WAH)	IGLV1-47
P01699	LV144_HUMAN	Immunoglobulin lambda variable 1-44 (Ig lambda chain V-I region MEM) (Ig lambda chain V-I region VOR)	IGLV1-44
P01742	HV101_HUMAN	Immunoglobulin heavy variable 1-69	n/a
P01761	HV106_HUMAN	Immunoglobulin heavy chain V-I region SIE	n/a
P01766	HV313_HUMAN	Immunoglobulin heavy variable 3-13 (Ig heavy chain V-III region BRO)	IGHV3-13
P01780	HV319_HUMAN	Immunoglobulin heavy variable 3-7	n/a
P01778	HV317_HUMAN	Ig heavy chain V-III region ZAP	n/a
P01767	HV353_HUMAN	Immunoglobulin heavy variable 3-53 (Ig heavy chain V-III region BUT)	IGHV3-53
P01770	HV309_HUMAN	Ig heavy chain V-III region NIE	n/a
P01781	HV320_HUMAN	Ig heavy chain V-III region GAL	n/a
P01825	HV459_HUMAN	Immunoglobulin heavy variable 4-59 (Ig heavy chain V-II region NEWM)	IGHV4-59
P01764	HV303_HUMAN	Immunoglobulin heavy variable 3-23	n/a
P01768	HV307_HUMAN	Ig heavy chain V-III region CAM	n/a
P01763	HV348_HUMAN	Immunoglobulin heavy variable 3-48 (Ig heavy chain V-III region WEA)	IGHV3-48
P80419	HV322_HUMAN	Ig heavy chain V-III region GAR	n/a
P01775	HV314_HUMAN	Ig heavy chain V-III region LAY	n/a
P01769	HV308_HUMAN	Ig heavy chain V-III region GA	n/a
P01776	HV315_HUMAN	Ig heavy chain V-III region WAS	n/a
P01760	HV105_HUMAN	Ig heavy chain V-I region WOL	n/a
P01772	HV333_HUMAN	Immunoglobulin heavy variable 3-33 (Ig heavy chain V-III region HIL) (Ig heavy chain V-III region KOL)	IGHV3-33
P01876	IGHA1_HUMAN	Immunoglobulin heavy constant alpha 1 (Ig alpha-1 chain C region) (Ig alpha-1 chain C region BUR) (Ig alpha-1 chain C region TRO)	IGHA1
P01877	IGHA2_HUMAN	Immunoglobulin heavy constant alpha 2 (Ig alpha-2 chain C region) (Ig alpha-2 chain C region BUT) (Ig alpha-2 chain C region LAN)	IGHA2
P02452	CO1A1_HUMAN	Collagen alpha-1(I) chain (Alpha-1 type I collagen)	COL1A1
P02545	LMNA_HUMAN	Prelamin-A/C [Cleaved into: Lamin-A/C (70 kDa lamin) (Renal carcinoma antigen NY-REN-32)]	LMNA LMN1
P02649	APOE_HUMAN	Apolipoprotein E (Apo-E)	APOE
P02675	FIBB_HUMAN	Fibrinogen beta chain [Cleaved into: Fibrinopeptide B; Fibrinogen beta chain]	FGB
P11055	MYH3_HUMAN	Myosin-3 (Muscle embryonic myosin heavy chain) (Myosin heavy chain 3) (Myosin heavy chain, fast skeletal muscle, embryonic) (SMHCE)	MYH3
P02679	FIBG_HUMAN	Fibrinogen gamma chain	FGG PRO2061
P02686	MBP_HUMAN	Myelin basic protein (MBP) (Myelin A1 protein) (Myelin membrane encephalitogenic protein)	MBP
P02730	B3AT_HUMAN	Band 3 anion transport protein (Anion exchange protein 1) (AE 1) (Anion exchanger 1) (Solute carrier family 4 member 1) (CD antigen CD233)	SLC4A1 AE1 DI EPB3
P02748	CO9_HUMAN	Complement component C9 [Cleaved into: Complement component C9a; Complement component C9b]	C9
P02749	APOH_HUMAN	Beta-2-glycoprotein 1 (APC inhibitor) (Activated protein C-binding protein) (Anticardiolipin cofactor) (Apolipoprotein H) (Apo-H) (Beta-2-glycoprotein I) (B2GPI) (Beta(2)GPI)	APOH B2G1
P02751	FINC_HUMAN	Fibronectin (FN) (Cold-insoluble globulin) (CIG) [Cleaved into: Anastellin; Ugl-Y1; Ugl-Y2; Ugl-Y3]	FN1 FN
P02774	VTDB_HUMAN	Vitamin D-binding protein (DBP) (VDB) (Gc protein-derived macrophage activating factor) (Gc-MAF) (GcMAF) (Gc-globulin) (Group-specific component) (Gc) (Vitamin D-binding protein-macrophage activating factor) (DBP-maf)	GC
P02790	HEMO_HUMAN	Hemopexin (Beta-1B-glycoprotein)	HPX
P04004	VTNC_HUMAN	Vitronectin (VN) (S-protein) (Serum-spreading factor) (V75) [Cleaved into: Vitronectin V65 subunit; Vitronectin V10 subunit; Somatomedin-B]	VTN
Q86SG6	NEK8_HUMAN	Serine/threonine-protein kinase Nek8 (EC 2.7.11.1) (Never in mitosis A-related kinase 8) (NimA-related protein kinase 8) (Nima-related protein kinase 12a)	NEK8 JCK NEK12A
P04075	ALDOA_HUMAN	Fructose-bisphosphate aldolase A (EC 4.1.2.13) (Lung cancer antigen NY-LU-1) (Muscle-type aldolase)	ALDOA ALDA
P09972	ALDOC_HUMAN	Fructose-bisphosphate aldolase C (EC 4.1.2.13) (Brain-type aldolase)	ALDOC ALDC
P04114	APOB_HUMAN	Apolipoprotein B-100 (Apo B-100) [Cleaved into: Apolipoprotein B-48 (Apo B-48)]	APOB
P04181	OAT_HUMAN	Ornithine aminotransferase, mitochondrial (EC 2.6.1.13) (Ornithine delta-aminotransferase) (Ornithine--oxo-acid aminotransferase) [Cleaved into: Ornithine aminotransferase, hepatic form; Ornithine aminotransferase, renal form]	OAT
P04217	A1BG_HUMAN	Alpha-1B-glycoprotein (Alpha-1-B glycoprotein)	A1BG
P04406	G3P_HUMAN	Glyceraldehyde-3-phosphate dehydrogenase (GAPDH) (EC 1.2.1.12) (Peptidyl-cysteine S-nitrosylase GAPDH) (EC 2.6.99.-)	GAPDH GAPD CDABP0047 OK/SW-cl.12
P04439	1A03_HUMAN	HLA class I histocompatibility antigen, A-3 alpha chain	HLA-A HLAA
P30493	HLAB_HUMAN	HLA class I histocompatibility antigen, B alpha chain (Human leukocyte antigen B) (HLA-B)	HLA-B HLAB
P04440	DPB1_HUMAN	HLA class II histocompatibility antigen, DP beta 1 chain (HLA class II histocompatibility antigen, DP(W4) beta chain) (MHC class II antigen DPB1)	HLA-DPB1 HLA-DP1B
P04229	2B11_HUMAN	HLA class II histocompatibility antigen, DRB1-1 beta chain	HLA-DRB1
P04745	AMY1A_HUMAN	Alpha-amylase 1A (EC 3.2.1.1) (1,4-alpha-D-glucan glucanohydrolase 1) (Salivary alpha-amylase)	AMY1A AMY1
P04844	RPN2_HUMAN	Dolichyl-diphosphooligosaccharide--protein glycosyltransferase subunit 2 (Dolichyl-diphosphooligosaccharide--protein glycosyltransferase 63 kDa subunit) (RIBIIR) (Ribophorin II) (RPN-II) (Ribophorin-2)	RPN2
P04899	GNAI2_HUMAN	Guanine nucleotide-binding protein G(i) subunit alpha-2 (Adenylate cyclase-inhibiting G alpha protein)	GNAI2 GNAI2B
P04908	H2A1B_HUMAN	Histone H2A type 1-B/E (Histone H2A.2) (Histone H2A/a) (Histone H2A/m)	H2AC4 H2AFM HIST1H2AB; H2AC8 H2AFA HIST1H2AE
Q6FI13	H2A2A_HUMAN	Histone H2A type 2-A (H2A-clustered histone 18) (H2A-clustered histone 19) (Histone H2A.2) (Histone H2A/o)	H2AC18 H2AFO HIST2H2AA HIST2H2AA3; H2AC19 HIST2H2AA4
P0C0S5	H2AZ_HUMAN	Histone H2A.Z (H2A/z)	H2AZ1 H2AFZ H2AZ
P16104	H2AX_HUMAN	Histone H2AX (H2a/x) (Histone H2A.X)	H2AX H2AFX
Q71UI9	H2AV_HUMAN	Histone H2A.V (H2A.F/Z) (H2A.Z variant histone 2)	H2AZ2 H2AFV H2AV
P04920	B3A2_HUMAN	Anion exchange protein 2 (AE 2) (Anion exchanger 2) (Non-erythroid band 3-like protein) (BND3L) (Solute carrier family 4 member 2)	SLC4A2 AE2 EPB3L1 HKB3 MPB3L
P05023	AT1A1_HUMAN	Sodium/potassium-transporting ATPase subunit alpha-1 (Na(+)/K(+) ATPase alpha-1 subunit) (EC 7.2.2.13) (Sodium pump subunit alpha-1)	ATP1A1
P50993	AT1A2_HUMAN	Sodium/potassium-transporting ATPase subunit alpha-2 (Na(+)/K(+) ATPase alpha-2 subunit) (EC 7.2.2.13) (Sodium pump subunit alpha-2)	ATP1A2 KIAA0778
P05109	S10A8_HUMAN	Protein S100-A8 (Calgranulin-A) (Calprotectin L1L subunit) (Cystic fibrosis antigen) (CFAG) (Leukocyte L1 complex light chain) (Migration inhibitory factor-related protein 8) (MRP-8) (p8) (S100 calcium-binding protein A8) (Urinary stone protein band A)	S100A8 CAGA CFAG MRP8
P05165	PCCA_HUMAN	Propionyl-CoA carboxylase alpha chain, mitochondrial (PCCase subunit alpha) (EC 6.4.1.3) (Propanoyl-CoA:carbon dioxide ligase subunit alpha)	PCCA
P05186	PPBT_HUMAN	Alkaline phosphatase, tissue-nonspecific isozyme (AP-TNAP) (TNSALP) (EC 3.1.3.1) (Alkaline phosphatase liver/bone/kidney isozyme)	ALPL
P05388	RLA0_HUMAN	60S acidic ribosomal protein P0 (60S ribosomal protein L10E) (Large ribosomal subunit protein uL10)	RPLP0
P06396	GELS_HUMAN	Gelsolin (AGEL) (Actin-depolymerizing factor) (ADF) (Brevin)	GSN
P06733	ENOA_HUMAN	Alpha-enolase (EC 4.2.1.11) (2-phospho-D-glycerate hydro-lyase) (C-myc promoter-binding protein) (Enolase 1) (MBP-1) (MPB-1) (Non-neural enolase) (NNE) (Phosphopyruvate hydratase) (Plasminogen-binding protein)	ENO1 ENO1L1 MBPB1 MPB1
P09104	ENOG_HUMAN	Gamma-enolase (EC 4.2.1.11) (2-phospho-D-glycerate hydro-lyase) (Enolase 2) (Neural enolase) (Neuron-specific enolase) (NSE)	ENO2
P13929	ENOB_HUMAN	Beta-enolase (EC 4.2.1.11) (2-phospho-D-glycerate hydro-lyase) (Enolase 3) (Muscle-specific enolase) (MSE) (Skeletal muscle enolase)	ENO3
P06748	NPM_HUMAN	Nucleophosmin (NPM) (Nucleolar phosphoprotein B23) (Nucleolar protein NO38) (Numatrin)	NPM1 NPM
P07203	GPX1_HUMAN	Glutathione peroxidase 1 (GPx-1) (GSHPx-1) (EC 1.11.1.9) (Cellular glutathione peroxidase)	GPX1
P07305	H10_HUMAN	Histone H1.0 (Histone H1') (Histone H1(0)) [Cleaved into: Histone H1.0, N-terminally processed]	H1-0 H1F0 H1FV
P07355	ANXA2_HUMAN	Annexin A2 (Annexin II) (Annexin-2) (Calpactin I heavy chain) (Calpactin-1 heavy chain) (Chromobindin-8) (Lipocortin II) (Placental anticoagulant protein IV) (PAP-IV) (Protein I) (p36)	ANXA2 ANX2 ANX2L4 CAL1H LPC2D
P07437	TBB5_HUMAN	Tubulin beta chain (Tubulin beta-5 chain)	TUBB TUBB5 OK/SW-cl.56
P68371	TBB4B_HUMAN	Tubulin beta-4B chain (Tubulin beta-2 chain) (Tubulin beta-2C chain)	TUBB4B TUBB2C
Q13885	TBB2A_HUMAN	Tubulin beta-2A chain (Tubulin beta class IIa)	TUBB2A TUBB2
P04350	TBB4A_HUMAN	Tubulin beta-4A chain (Tubulin 5 beta) (Tubulin beta-4 chain)	TUBB4A TUBB4 TUBB5
Q9BVA1	TBB2B_HUMAN	Tubulin beta-2B chain	TUBB2B
Q13509	TBB3_HUMAN	Tubulin beta-3 chain (Tubulin beta-4 chain) (Tubulin beta-III)	TUBB3 TUBB4
Q9BUF5	TBB6_HUMAN	Tubulin beta-6 chain (Tubulin beta class V)	TUBB6
Q3ZCM7	TBB8_HUMAN	Tubulin beta-8 chain (Tubulin beta 8 class VIII)	TUBB8
Q9Y446	PKP3_HUMAN	Plakophilin-3	PKP3
P07585	PGS2_HUMAN	Decorin (Bone proteoglycan II) (PG-S2) (PG40)	DCN SLRR1B
P07737	PROF1_HUMAN	Profilin-1 (Epididymis tissue protein Li 184a) (Profilin I)	PFN1
P07741	APT_HUMAN	Adenine phosphoribosyltransferase (APRT) (EC 2.4.2.7)	APRT
P08123	CO1A2_HUMAN	Collagen alpha-2(I) chain (Alpha-2 type I collagen)	COL1A2
P08133	ANXA6_HUMAN	Annexin A6 (67 kDa calelectrin) (Annexin VI) (Annexin-6) (Calphobindin-II) (CPB-II) (Chromobindin-20) (Lipocortin VI) (Protein III) (p68) (p70)	ANXA6 ANX6
P08151	GLI1_HUMAN	Zinc finger protein GLI1 (Glioma-associated oncogene) (Oncogene GLI)	GLI1 GLI
P08237	PFKAM_HUMAN	ATP-dependent 6-phosphofructokinase, muscle type (ATP-PFK) (PFK-M) (EC 2.7.1.11) (6-phosphofructokinase type A) (Phosphofructo-1-kinase isozyme A) (PFK-A) (Phosphohexokinase)	PFKM PFKX
P08246	ELNE_HUMAN	Neutrophil elastase (EC 3.4.21.37) (Bone marrow serine protease) (Elastase-2) (Human leukocyte elastase) (HLE) (Medullasin) (PMN elastase)	ELANE ELA2
P08603	CFAH_HUMAN	Complement factor H (H factor 1)	CFH HF HF1 HF2
Q03591	FHR1_HUMAN	Complement factor H-related protein 1 (FHR-1) (H factor-like protein 1) (H-factor-like 1) (H36)	CFHR1 CFHL CFHL1 CFHL1P CFHR1P FHR1 HFL1 HFL2
P08670	VIME_HUMAN	Vimentin	VIM
P41219	PERI_HUMAN	Peripherin (Neurofilament 4)	PRPH NEF4 PRPH1
P04264	K2C1_HUMAN	Keratin, type II cytoskeletal 1 (67 kDa cytokeratin) (Cytokeratin-1) (CK-1) (Hair alpha protein) (Keratin-1) (K1) (Type-II keratin Kb1)	KRT1 KRTA
P07196	NFL_HUMAN	Neurofilament light polypeptide (NF-L) (68 kDa neurofilament protein) (Neurofilament triplet L protein)	NEFL NF68 NFL
P07197	NFM_HUMAN	Neurofilament medium polypeptide (NF-M) (160 kDa neurofilament protein) (Neurofilament 3) (Neurofilament triplet M protein)	NEFM NEF3 NFM
P35908	K22E_HUMAN	Keratin, type II cytoskeletal 2 epidermal (Cytokeratin-2e) (CK-2e) (Epithelial keratin-2e) (Keratin-2 epidermis) (Keratin-2e) (K2e) (Type-II keratin Kb2)	KRT2 KRT2A KRT2E
P17661	DESM_HUMAN	Desmin	DES
P12036	NFH_HUMAN	Neurofilament heavy polypeptide (NF-H) (200 kDa neurofilament protein) (Neurofilament triplet H protein)	NEFH KIAA0845 NFH
Q8NDX9	LY65B_HUMAN	Lymphocyte antigen 6 complex locus protein G5b	LY6G5B C6orf19 G5B
P08697	A2AP_HUMAN	Alpha-2-antiplasmin (Alpha-2-AP) (Alpha-2-plasmin inhibitor) (Alpha-2-PI) (Serpin F2)	SERPINF2 AAP PLI
P08F94	PKHD1_HUMAN	Fibrocystin (Polycystic kidney and hepatic disease 1 protein) (Polyductin) (Tigmin)	PKHD1 FCYT TIGM1
P09455	RET1_HUMAN	Retinol-binding protein 1 (Cellular retinol-binding protein) (CRBP) (Cellular retinol-binding protein I) (CRBP-I)	RBP1 CRBP1
P09493	TPM1_HUMAN	Tropomyosin alpha-1 chain (Alpha-tropomyosin) (Tropomyosin-1)	TPM1 C15orf13 TMSA
P07951	TPM2_HUMAN	Tropomyosin beta chain (Beta-tropomyosin) (Tropomyosin-2)	TPM2 TMSB
P67936	TPM4_HUMAN	Tropomyosin alpha-4 chain (TM30p1) (Tropomyosin-4)	TPM4
P06753	TPM3_HUMAN	Tropomyosin alpha-3 chain (Gamma-tropomyosin) (Tropomyosin-3) (Tropomyosin-5) (hTM5)	TPM3
Q5TZA2	CROCC_HUMAN	Rootletin (Ciliary rootlet coiled-coil protein)	CROCC KIAA0445
P09543	CN37_HUMAN	2',3'-cyclic-nucleotide 3'-phosphodiesterase (CNP) (CNPase) (EC 3.1.4.37)	CNP
P09651	ROA1_HUMAN	Heterogeneous nuclear ribonucleoprotein A1 (hnRNP A1) (Helix-destabilizing protein) (Single-strand RNA-binding protein) (hnRNP core protein A1) [Cleaved into: Heterogeneous nuclear ribonucleoprotein A1, N-terminally processed]	HNRNPA1 HNRPA1
P09960	LKHA4_HUMAN	Leukotriene A-4 hydrolase (LTA-4 hydrolase) (EC 3.3.2.6) (Leukotriene A(4) hydrolase)	LTA4H LTA4
P0C0L4	CO4A_HUMAN	Complement C4-A (Acidic complement C4) (C3 and PZP-like alpha-2-macroglobulin domain-containing protein 2) [Cleaved into: Complement C4 beta chain; Complement C4-A alpha chain; C4a anaphylatoxin; C4b-A; C4d-A; Complement C4 gamma chain]	C4A CO4 CPAMD2
O15047	SET1A_HUMAN	Histone-lysine N-methyltransferase SETD1A (EC 2.1.1.354) (Lysine N-methyltransferase 2F) (SET domain-containing protein 1A) (hSET1A) (Set1/Ash2 histone methyltransferase complex subunit SET1)	SETD1A KIAA0339 KMT2F SET1 SET1A
P0CG06	LAC3_HUMAN	Immunoglobulin lambda-3 chain C regions	IGLC3
B9A064	IGLL5_HUMAN	Immunoglobulin lambda-like polypeptide 5 (G lambda-1) (Germline immunoglobulin lambda 1)	IGLL5
P10243	MYBA_HUMAN	Myb-related protein A (A-Myb) (Myb-like protein 1)	MYBL1 AMYB
P10412	H14_HUMAN	Histone H1.4 (Histone H1b) (Histone H1s-4)	H1-4 H1F4 HIST1H1E
P16403	H12_HUMAN	Histone H1.2 (Histone H1c) (Histone H1d) (Histone H1s-1)	H1-2 H1F2 HIST1H1C
P16401	H15_HUMAN	Histone H1.5 (Histone H1a) (Histone H1b) (Histone H1s-3)	H1-5 H1F5 HIST1H1B
P10909	CLUS_HUMAN	Clusterin (Aging-associated gene 4 protein) (Apolipoprotein J) (Apo-J) (Complement cytolysis inhibitor) (CLI) (Complement-associated protein SP-40,40) (Ku70-binding protein 1) (NA1/NA2) (Sulfated glycoprotein 2) (SGP-2) (Testosterone-repressed prostate message 2) (TRPM-2) [Cleaved into: Clusterin beta chain (ApoJalpha) (Complement cytolysis inhibitor a chain); Clusterin alpha chain (ApoJbeta) (Co…	CLU APOJ CLI KUB1 AAG4
P10915	HPLN1_HUMAN	Hyaluronan and proteoglycan link protein 1 (Cartilage-linking protein 1) (Cartilage-link protein) (Proteoglycan link protein)	HAPLN1 CRTL1
P11021	BIP_HUMAN	Endoplasmic reticulum chaperone BiP (EC 3.6.4.10) (78 kDa glucose-regulated protein) (GRP-78) (Binding-immunoglobulin protein) (BiP) (Heat shock protein 70 family protein 5) (HSP70 family protein 5) (Heat shock protein family A member 5) (Immunoglobulin heavy chain-binding protein)	HSPA5 GRP78
P11142	HSP7C_HUMAN	Heat shock cognate 71 kDa protein (Heat shock 70 kDa protein 8) (Lipopolysaccharide-associated protein 1) (LAP-1) (LPS-associated protein 1)	HSPA8 HSC70 HSP73 HSPA10
P08107	HSP71_HUMAN	Heat shock 70 kDa protein 1A/1B	HSPA1A
P54652	HSP72_HUMAN	Heat shock-related 70 kDa protein 2 (Heat shock 70 kDa protein 2)	HSPA2
P34931	HS71L_HUMAN	Heat shock 70 kDa protein 1-like (Heat shock 70 kDa protein 1L) (Heat shock 70 kDa protein 1-Hom) (HSP70-Hom)	HSPA1L
P17066	HSP76_HUMAN	Heat shock 70 kDa protein 6 (Heat shock 70 kDa protein B')	HSPA6 HSP70B'
P11233	RALA_HUMAN	Ras-related protein Ral-A (EC 3.6.5.2)	RALA RAL
P11413	G6PD_HUMAN	Glucose-6-phosphate 1-dehydrogenase (G6PD) (EC 1.1.1.49)	G6PD
P11532	DMD_HUMAN	Dystrophin	DMD
P11908	PRPS2_HUMAN	Ribose-phosphate pyrophosphokinase 2 (EC 2.7.6.1) (PPRibP) (Phosphoribosyl pyrophosphate synthase II) (PRS-II)	PRPS2
P11940	PABP1_HUMAN	Polyadenylate-binding protein 1 (PABP-1) (Poly(A)-binding protein 1)	PABPC1 PAB1 PABP1 PABPC2
P12110	CO6A2_HUMAN	Collagen alpha-2(VI) chain	COL6A2
P12111	CO6A3_HUMAN	Collagen alpha-3(VI) chain	COL6A3
Q5SYB0	FRPD1_HUMAN	FERM and PDZ domain-containing protein 1 (FERM domain-containing protein 2)	FRMPD1 FRMD2 KIAA0967
P12236	ADT3_HUMAN	ADP/ATP translocase 3 (ADP,ATP carrier protein 3) (ADP,ATP carrier protein, isoform T2) (ANT 2) (Adenine nucleotide translocator 3) (ANT 3) (Solute carrier family 25 member 6) [Cleaved into: ADP/ATP translocase 3, N-terminally processed]	SLC25A6 ANT3 CDABP0051
P05141	ADT2_HUMAN	ADP/ATP translocase 2 (ADP,ATP carrier protein 2) (ADP,ATP carrier protein, fibroblast isoform) (Adenine nucleotide translocator 2) (ANT 2) (Solute carrier family 25 member 5) [Cleaved into: ADP/ATP translocase 2, N-terminally processed]	SLC25A5 ANT2
P12235	ADT1_HUMAN	ADP/ATP translocase 1 (ADP,ATP carrier protein 1) (ADP,ATP carrier protein, heart/skeletal muscle isoform T1) (Adenine nucleotide translocator 1) (ANT 1) (Solute carrier family 25 member 4)	SLC25A4 ANT1
P12814	ACTN1_HUMAN	Alpha-actinin-1 (Alpha-actinin cytoskeletal isoform) (F-actin cross-linking protein) (Non-muscle alpha-actinin-1)	ACTN1
O43707	ACTN4_HUMAN	Alpha-actinin-4 (Non-muscle alpha-actinin 4)	ACTN4
P12821	ACE_HUMAN	Angiotensin-converting enzyme (ACE) (EC 3.2.1.-) (EC 3.4.15.1) (Dipeptidyl carboxypeptidase I) (Kininase II) (CD antigen CD143) [Cleaved into: Angiotensin-converting enzyme, soluble form]	ACE DCP DCP1
P13611	CSPG2_HUMAN	Versican core protein (Chondroitin sulfate proteoglycan core protein 2) (Chondroitin sulfate proteoglycan 2) (Glial hyaluronate-binding protein) (GHAP) (Large fibroblast proteoglycan) (PG-M)	VCAN CSPG2
P13716	HEM2_HUMAN	Delta-aminolevulinic acid dehydratase (ALADH) (EC 4.2.1.24) (Porphobilinogen synthase)	ALAD
P13804	ETFA_HUMAN	Electron transfer flavoprotein subunit alpha, mitochondrial (Alpha-ETF)	ETFA
P13942	COBA2_HUMAN	Collagen alpha-2(XI) chain	COL11A2
P12107	COBA1_HUMAN	Collagen alpha-1(XI) chain	COL11A1 COLL6
P14324	FPPS_HUMAN	Farnesyl pyrophosphate synthase (FPP synthase) (FPS) (EC 2.5.1.10) ((2E,6E)-farnesyl diphosphate synthase) (Dimethylallyltranstransferase) (EC 2.5.1.1) (Farnesyl diphosphate synthase) (Geranyltranstransferase)	FDPS FPS KIAA1293
P14543	NID1_HUMAN	Nidogen-1 (NID-1) (Entactin)	NID1 NID
P14550	AK1A1_HUMAN	Aldo-keto reductase family 1 member A1 (EC 1.1.1.2) (EC 1.1.1.372) (EC 1.1.1.54) (Alcohol dehydrogenase [NADP(+)]) (Aldehyde reductase) (Glucuronate reductase) (EC 1.1.1.19) (Glucuronolactone reductase) (EC 1.1.1.20)	AKR1A1 ALDR1 ALR
P14618	KPYM_HUMAN	Pyruvate kinase PKM (EC 2.7.1.40) (Cytosolic thyroid hormone-binding protein) (CTHBP) (Opa-interacting protein 3) (OIP-3) (Pyruvate kinase 2/3) (Pyruvate kinase muscle isozyme) (Thyroid hormone-binding protein 1) (THBP1) (Tumor M2-PK) (p58)	PKM OIP3 PK2 PK3 PKM2
P30613	KPYR_HUMAN	Pyruvate kinase PKLR (EC 2.7.1.40) (Pyruvate kinase 1) (Pyruvate kinase isozymes L/R) (R-type/L-type pyruvate kinase) (Red cell/liver pyruvate kinase)	PKLR PK1 PKL
P14625	ENPL_HUMAN	Endoplasmin (94 kDa glucose-regulated protein) (GRP-94) (Heat shock protein 90 kDa beta member 1) (Tumor rejection antigen 1) (gp96 homolog)	HSP90B1 GRP94 TRA1
P07900	HS90A_HUMAN	Heat shock protein HSP 90-alpha (Heat shock 86 kDa) (HSP 86) (HSP86) (Lipopolysaccharide-associated protein 2) (LAP-2) (LPS-associated protein 2) (Renal carcinoma antigen NY-REN-38)	HSP90AA1 HSP90A HSPC1 HSPCA
P08238	HS90B_HUMAN	Heat shock protein HSP 90-beta (HSP 90) (Heat shock 84 kDa) (HSP 84) (HSP84)	HSP90AB1 HSP90B HSPC2 HSPCB
Q9NQH7	XPP3_HUMAN	Xaa-Pro aminopeptidase 3 (X-Pro aminopeptidase 3) (EC 3.4.11.9) (Aminopeptidase P3) (APP3)	XPNPEP3
P14735	IDE_HUMAN	Insulin-degrading enzyme (EC 3.4.24.56) (Abeta-degrading protease) (Insulin protease) (Insulinase) (Insulysin)	IDE
P14866	HNRPL_HUMAN	Heterogeneous nuclear ribonucleoprotein L (hnRNP L)	HNRNPL HNRPL P/OKcl.14
P15882	CHIN_HUMAN	N-chimaerin (A-chimaerin) (Alpha-chimerin) (N-chimerin) (NC) (Rho GTPase-activating protein 2)	CHN1 ARHGAP2 CHN
P16144	ITB4_HUMAN	Integrin beta-4 (GP150) (CD antigen CD104)	ITGB4
P16152	CBR1_HUMAN	Carbonyl reductase [NADPH] 1 (EC 1.1.1.184) (15-hydroxyprostaglandin dehydrogenase [NADP(+)]) (EC 1.1.1.196) (EC 1.1.1.197) (20-beta-hydroxysteroid dehydrogenase) (NADPH-dependent carbonyl reductase 1) (Prostaglandin 9-ketoreductase) (PG-9-KR) (Prostaglandin-E(2) 9-reductase) (EC 1.1.1.189) (Short chain dehydrogenase/reductase family 21C member 1)	CBR1 CBR CRN SDR21C1
P16615	AT2A2_HUMAN	Sarcoplasmic/endoplasmic reticulum calcium ATPase 2 (SERCA2) (SR Ca(2+)-ATPase 2) (EC 7.2.2.10) (Calcium pump 2) (Calcium-transporting ATPase sarcoplasmic reticulum type, slow twitch skeletal muscle isoform) (Endoplasmic reticulum class 1/2 Ca(2+) ATPase)	ATP2A2 ATP2B
P17213	BPI_HUMAN	Bactericidal permeability-increasing protein (BPI) (CAP 57)	BPI
P17612	KAPCA_HUMAN	cAMP-dependent protein kinase catalytic subunit alpha (PKA C-alpha) (EC 2.7.11.11)	PRKACA PKACA
P17655	CAN2_HUMAN	Calpain-2 catalytic subunit (EC 3.4.22.53) (Calcium-activated neutral proteinase 2) (CANP 2) (Calpain M-type) (Calpain large polypeptide L2) (Calpain-2 large subunit) (Millimolar-calpain) (M-calpain)	CAPN2 CANPL2
P17858	PFKAL_HUMAN	ATP-dependent 6-phosphofructokinase, liver type (ATP-PFK) (PFK-L) (EC 2.7.1.11) (6-phosphofructokinase type B) (Phosphofructo-1-kinase isozyme B) (PFK-B) (Phosphohexokinase)	PFKL
P17927	CR1_HUMAN	Complement receptor type 1 (C3b/C4b receptor) (CD antigen CD35)	CR1 C3BR
P18206	VINC_HUMAN	Vinculin (Metavinculin) (MV)	VCL
P18583	SON_HUMAN	Protein SON (Bax antagonist selected in saccharomyces 1) (BASS1) (Negative regulatory element-binding protein) (NRE-binding protein) (Protein DBP-5) (SON3)	SON C21orf50 DBP5 KIAA1019 NREBP HSPC310 HSPC312
P18621	RL17_HUMAN	60S ribosomal protein L17 (60S ribosomal protein L23) (Large ribosomal subunit protein uL22) (PD-1)	RPL17
P18669	PGAM1_HUMAN	Phosphoglycerate mutase 1 (EC 5.4.2.11) (EC 5.4.2.4) (BPG-dependent PGAM 1) (Phosphoglycerate mutase isozyme B) (PGAM-B)	PGAM1 PGAMA CDABP0006
P19367	HXK1_HUMAN	Hexokinase-1 (EC 2.7.1.1) (Brain form hexokinase) (Hexokinase type I) (HK I) (Hexokinase-A)	HK1
P52789	HXK2_HUMAN	Hexokinase-2 (EC 2.7.1.1) (Hexokinase type II) (HK II) (Hexokinase-B) (Muscle form hexokinase)	HK2
Q2TB90	HKDC1_HUMAN	Hexokinase HKDC1 (EC 2.7.1.1) (Hexokinase domain-containing protein 1)	HKDC1
P19827	ITIH1_HUMAN	Inter-alpha-trypsin inhibitor heavy chain H1 (ITI heavy chain H1) (ITI-HC1) (Inter-alpha-inhibitor heavy chain 1) (Inter-alpha-trypsin inhibitor complex component III) (Serum-derived hyaluronan-associated protein) (SHAP)	ITIH1 IGHEP1
P19971	TYPH_HUMAN	Thymidine phosphorylase (TP) (EC 2.4.2.4) (Gliostatin) (Platelet-derived endothelial cell growth factor) (PD-ECGF) (TdRPase)	TYMP ECGF1
P20591	MX1_HUMAN	Interferon-induced GTP-binding protein Mx1 (Interferon-induced protein p78) (IFI-78K) (Interferon-regulated resistance GTP-binding protein MxA) (Myxoma resistance protein 1) (Myxovirus resistance protein 1) [Cleaved into: Interferon-induced GTP-binding protein Mx1, N-terminally processed]	MX1
P20807	CAN3_HUMAN	Calpain-3 (EC 3.4.22.54) (Calcium-activated neutral proteinase 3) (CANP 3) (Calpain L3) (Calpain p94) (Muscle-specific calcium-activated neutral protease 3) (New calpain 1) (nCL-1)	CAPN3 CANP3 CANPL3 NCL1
P20810	ICAL_HUMAN	Calpastatin (Calpain inhibitor) (Sperm BS-17 component)	CAST
P21281	VATB2_HUMAN	V-type proton ATPase subunit B, brain isoform (V-ATPase subunit B 2) (Endomembrane proton pump 58 kDa subunit) (HO57) (Vacuolar proton pump subunit B 2)	ATP6V1B2 ATP6B2 VPP3
P21359	NF1_HUMAN	Neurofibromin (Neurofibromatosis-related protein NF-1) [Cleaved into: Neurofibromin truncated]	NF1
Q92620	PRP16_HUMAN	Pre-mRNA-splicing factor ATP-dependent RNA helicase PRP16 (EC 3.6.4.13) (ATP-dependent RNA helicase DHX38) (DEAH box protein 38)	DHX38 DDX38 KIAA0224 PRP16
P21399	ACOC_HUMAN	Cytoplasmic aconitate hydratase (Aconitase) (EC 4.2.1.3) (Citrate hydro-lyase) (Ferritin repressor protein) (Iron regulatory protein 1) (IRP1) (Iron-responsive element-binding protein 1) (IRE-BP 1)	ACO1 IREB1
P21817	RYR1_HUMAN	Ryanodine receptor 1 (RYR-1) (RyR1) (Skeletal muscle calcium release channel) (Skeletal muscle ryanodine receptor) (Skeletal muscle-type ryanodine receptor) (Type 1 ryanodine receptor)	RYR1 RYDR
P21964	COMT_HUMAN	Catechol O-methyltransferase (EC 2.1.1.6)	COMT
P21980	TGM2_HUMAN	Protein-glutamine gamma-glutamyltransferase 2 (EC 2.3.2.13) (Tissue transglutaminase) (Transglutaminase C) (TG(C)) (TGC) (TGase C) (Transglutaminase H) (TGase H) (Transglutaminase-2) (TGase-2)	TGM2
P22105	TENX_HUMAN	Tenascin-X (TN-X) (Hexabrachion-like protein)	TNXB HXBL TNX TNXB1 TNXB2 XB
P22352	GPX3_HUMAN	Glutathione peroxidase 3 (GPx-3) (GSHPx-3) (EC 1.11.1.9) (Extracellular glutathione peroxidase) (Plasma glutathione peroxidase) (GPx-P) (GSHPx-P)	GPX3 GPXP
P22392	NDKB_HUMAN	Nucleoside diphosphate kinase B (NDK B) (NDP kinase B) (EC 2.7.4.6) (C-myc purine-binding transcription factor PUF) (Histidine protein kinase NDKB) (EC 2.7.13.3) (nm23-H2)	NME2 NM23B
P22626	ROA2_HUMAN	Heterogeneous nuclear ribonucleoproteins A2/B1 (hnRNP A2/B1)	HNRNPA2B1 HNRPA2B1
P23142	FBLN1_HUMAN	Fibulin-1 (FIBL-1)	FBLN1 PP213
P23229	ITA6_HUMAN	Integrin alpha-6 (CD49 antigen-like family member F) (VLA-6) (CD antigen CD49f) [Cleaved into: Integrin alpha-6 heavy chain; Integrin alpha-6 light chain; Processed integrin alpha-6 (Alpha6p)]	ITGA6
P23246	SFPQ_HUMAN	Splicing factor, proline- and glutamine-rich (100 kDa DNA-pairing protein) (hPOMp100) (DNA-binding p52/p100 complex, 100 kDa subunit) (Polypyrimidine tract-binding protein-associated-splicing factor) (PSF) (PTB-associated-splicing factor)	SFPQ PSF
P23396	RS3_HUMAN	40S ribosomal protein S3 (EC 4.2.99.18) (Small ribosomal subunit protein uS3)	RPS3 OK/SW-cl.26
P23468	PTPRD_HUMAN	Receptor-type tyrosine-protein phosphatase delta (Protein-tyrosine phosphatase delta) (R-PTP-delta) (EC 3.1.3.48)	PTPRD
P23497	SP100_HUMAN	Nuclear autoantigen Sp-100 (Nuclear dot-associated Sp100 protein) (Speckled 100 kDa)	SP100
P23526	SAHH_HUMAN	Adenosylhomocysteinase (AdoHcyase) (EC 3.3.1.1) (S-adenosyl-L-homocysteine hydrolase)	AHCY SAHH
P23634	AT2B4_HUMAN	Plasma membrane calcium-transporting ATPase 4 (PMCA4) (EC 7.2.2.10) (Matrix-remodeling-associated protein 1) (Plasma membrane calcium ATPase isoform 4) (Plasma membrane calcium pump isoform 4)	ATP2B4 ATP2B2 MXRA1
Q16720	AT2B3_HUMAN	Plasma membrane calcium-transporting ATPase 3 (PMCA3) (EC 7.2.2.10) (Plasma membrane calcium ATPase isoform 3) (Plasma membrane calcium pump isoform 3)	ATP2B3
P24821	TENA_HUMAN	Tenascin (TN) (Cytotactin) (GMEM) (GP 150-225) (Glioma-associated-extracellular matrix antigen) (Hexabrachion) (JI) (Myotendinous antigen) (Neuronectin) (Tenascin-C) (TN-C)	TNC HXB
P25189	MYP0_HUMAN	Myelin protein P0 (Myelin peripheral protein) (MPP) (Myelin protein zero)	MPZ
P25311	ZA2G_HUMAN	Zinc-alpha-2-glycoprotein (Zn-alpha-2-GP) (Zn-alpha-2-glycoprotein)	AZGP1 ZAG ZNGP1
P25705	ATPA_HUMAN	ATP synthase subunit alpha, mitochondrial (ATP synthase F1 subunit alpha)	ATP5F1A ATP5A ATP5A1 ATP5AL2 ATPM
P25940	CO5A3_HUMAN	Collagen alpha-3(V) chain	COL5A3
Q96CN9	GCC1_HUMAN	GRIP and coiled-coil domain-containing protein 1 (Golgi coiled-coil protein 1)	GCC1
P26022	PTX3_HUMAN	Pentraxin-related protein PTX3 (Pentaxin-related protein PTX3) (Tumor necrosis factor alpha-induced protein 5) (TNF alpha-induced protein 5) (Tumor necrosis factor-inducible gene 14 protein) (TSG-14)	PTX3 TNFAIP5 TSG14
Q9BXX3	AN30A_HUMAN	Ankyrin repeat domain-containing protein 30A (Serologically defined breast cancer antigen NY-BR-1)	ANKRD30A
P26038	MOES_HUMAN	Moesin (Membrane-organizing extension spike protein)	MSN
P15311	EZRI_HUMAN	Ezrin (Cytovillin) (Villin-2) (p81)	EZR VIL2
P35241	RADI_HUMAN	Radixin	RDX
P26232	CTNA2_HUMAN	Catenin alpha-2 (Alpha N-catenin) (Alpha-catenin-related protein)	CTNNA2 CAPR
P26373	RL13_HUMAN	60S ribosomal protein L13 (Breast basic conserved protein 1) (Large ribosomal subunit protein eL13)	RPL13 BBC1 OK/SW-cl.46
P26599	PTBP1_HUMAN	Polypyrimidine tract-binding protein 1 (PTB) (57 kDa RNA-binding protein PPTB-1) (Heterogeneous nuclear ribonucleoprotein I) (hnRNP I)	PTBP1 PTB
O95758	PTBP3_HUMAN	Polypyrimidine tract-binding protein 3 (Regulator of differentiation 1) (Rod1)	PTBP3 ROD1
P27361	MK03_HUMAN	Mitogen-activated protein kinase 3 (MAP kinase 3) (MAPK 3) (EC 2.7.11.24) (ERT2) (Extracellular signal-regulated kinase 1) (ERK-1) (Insulin-stimulated MAP2 kinase) (MAP kinase isoform p44) (p44-MAPK) (Microtubule-associated protein 2 kinase) (p44-ERK1)	MAPK3 ERK1 PRKM3
P27816	MAP4_HUMAN	Microtubule-associated protein 4 (MAP-4)	MAP4
P28161	GSTM2_HUMAN	Glutathione S-transferase Mu 2 (EC 2.5.1.18) (GST class-mu 2) (GSTM2-2)	GSTM2 GST4
P09488	GSTM1_HUMAN	Glutathione S-transferase Mu 1 (EC 2.5.1.18) (GST HB subunit 4) (GST class-mu 1) (GSTM1-1) (GSTM1a-1a) (GSTM1b-1b) (GTH4)	GSTM1 GST1
P21266	GSTM3_HUMAN	Glutathione S-transferase Mu 3 (EC 2.5.1.18) (GST class-mu 3) (GSTM3-3) (hGSTM3-3)	GSTM3 GST5
Q03013	GSTM4_HUMAN	Glutathione S-transferase Mu 4 (EC 2.5.1.18) (GST class-mu 4) (GST-Mu2) (GSTM4-4) (Leukotriene C4 synthase GSTM4) (EC 4.4.1.20)	GSTM4
P28290	ITPI2_HUMAN	Protein ITPRID2 (Cleavage signal-1 protein) (CS-1) (ITPR-interacting domain-containing protein 2) (Ki-ras-induced actin-interacting protein) (Sperm-specific antigen 2)	ITPRID2 CS1 KIAA1927 KRAP SSFA2
P28336	NMBR_HUMAN	Neuromedin-B receptor (NMB-R) (Epididymis tissue protein Li 185a) (Neuromedin-B-preferring bombesin receptor)	NMBR
P28482	MK01_HUMAN	Mitogen-activated protein kinase 1 (MAP kinase 1) (MAPK 1) (EC 2.7.11.24) (ERT1) (Extracellular signal-regulated kinase 2) (ERK-2) (MAP kinase isoform p42) (p42-MAPK) (Mitogen-activated protein kinase 2) (MAP kinase 2) (MAPK 2)	MAPK1 ERK2 PRKM1 PRKM2
P29218	IMPA1_HUMAN	Inositol monophosphatase 1 (IMP 1) (IMPase 1) (EC 3.1.3.25) (D-galactose 1-phosphate phosphatase) (EC 3.1.3.94) (Inositol-1(or 4)-monophosphatase 1) (Lithium-sensitive myo-inositol monophosphatase A1)	IMPA1 IMPA
P29322	EPHA8_HUMAN	Ephrin type-A receptor 8 (EC 2.7.10.1) (EPH- and ELK-related kinase) (EPH-like kinase 3) (EK3) (hEK3) (Tyrosine-protein kinase receptor EEK)	EPHA8 EEK HEK3 KIAA1459
P54753	EPHB3_HUMAN	Ephrin type-B receptor 3 (EC 2.7.10.1) (EPH-like tyrosine kinase 2) (EPH-like kinase 2) (Embryonic kinase 2) (EK2) (hEK2) (Tyrosine-protein kinase TYRO6)	EPHB3 ETK2 HEK2 TYRO6
P29323	EPHB2_HUMAN	Ephrin type-B receptor 2 (EC 2.7.10.1) (Developmentally-regulated Eph-related tyrosine kinase) (ELK-related tyrosine kinase) (EPH tyrosine kinase 3) (EPH-like kinase 5) (EK5) (hEK5) (Renal carcinoma antigen NY-REN-47) (Tyrosine-protein kinase TYRO5) (Tyrosine-protein kinase receptor EPH-3) [Cleaved into: EphB2/CTF1; EphB2/CTF2]	EPHB2 DRT EPHT3 EPTH3 ERK HEK5 TYRO5
P29400	CO4A5_HUMAN	Collagen alpha-5(IV) chain	COL4A5
P29590	PML_HUMAN	Protein PML (Promyelocytic leukemia protein) (RING finger protein 71) (Tripartite motif-containing protein 19)	PML MYL PP8675 RNF71 TRIM19
P29692	EF1D_HUMAN	Elongation factor 1-delta (EF-1-delta) (Antigen NY-CO-4)	EEF1D EF1D
P30044	PRDX5_HUMAN	Peroxiredoxin-5, mitochondrial (EC 1.11.1.24) (Alu corepressor 1) (Antioxidant enzyme B166) (AOEB166) (Liver tissue 2D-page spot 71B) (PLP) (Peroxiredoxin V) (Prx-V) (Peroxisomal antioxidant enzyme) (TPx type VI) (Thioredoxin peroxidase PMP20) (Thioredoxin-dependent peroxiredoxin 5)	PRDX5 ACR1 SBBI10
P30050	RL12_HUMAN	60S ribosomal protein L12 (Large ribosomal subunit protein uL11)	RPL12
P30085	KCY_HUMAN	UMP-CMP kinase (EC 2.7.4.14) (Deoxycytidylate kinase) (CK) (dCMP kinase) (Nucleoside-diphosphate kinase) (EC 2.7.4.6) (Uridine monophosphate/cytidine monophosphate kinase) (UMP/CMP kinase) (UMP/CMPK)	CMPK1 CMK CMPK UCK UMK UMPK
P30153	2AAA_HUMAN	Serine/threonine-protein phosphatase 2A 65 kDa regulatory subunit A alpha isoform (Medium tumor antigen-associated 61 kDa protein) (PP2A subunit A isoform PR65-alpha) (PP2A subunit A isoform R1-alpha)	PPP2R1A
P30154	2AAB_HUMAN	Serine/threonine-protein phosphatase 2A 65 kDa regulatory subunit A beta isoform (PP2A subunit A isoform PR65-beta) (PP2A subunit A isoform R1-beta)	PPP2R1B
P30626	SORCN_HUMAN	Sorcin (22 kDa protein) (CP-22) (CP22) (V19)	SRI
P31483	TIA1_HUMAN	Nucleolysin TIA-1 isoform p40 (RNA-binding protein TIA-1) (T-cell-restricted intracellular antigen-1) (TIA-1) (p40-TIA-1)	TIA1
P31942	HNRH3_HUMAN	Heterogeneous nuclear ribonucleoprotein H3 (hnRNP H3) (Heterogeneous nuclear ribonucleoprotein 2H9) (hnRNP 2H9)	HNRNPH3 HNRPH3
P31948	STIP1_HUMAN	Stress-induced-phosphoprotein 1 (STI1) (Hsc70/Hsp90-organizing protein) (Hop) (Renal carcinoma antigen NY-REN-11) (Transformation-sensitive protein IEF SSP 3521)	STIP1
P31997	CEAM8_HUMAN	Carcinoembryonic antigen-related cell adhesion molecule 8 (CD67 antigen) (Carcinoembryonic antigen CGM6) (Non-specific cross-reacting antigen NCA-95) (CD antigen CD66b)	CEACAM8 CGM6
P32119	PRDX2_HUMAN	Peroxiredoxin-2 (EC 1.11.1.24) (Natural killer cell-enhancing factor B) (NKEF-B) (PRP) (Thiol-specific antioxidant protein) (TSA) (Thioredoxin peroxidase 1) (Thioredoxin-dependent peroxide reductase 1) (Thioredoxin-dependent peroxiredoxin 2)	PRDX2 NKEFB TDPX1
Q15746	MYLK_HUMAN	Myosin light chain kinase, smooth muscle (MLCK) (smMLCK) (EC 2.7.11.18) (Kinase-related protein) (KRP) (Telokin) [Cleaved into: Myosin light chain kinase, smooth muscle, deglutamylated form]	MYLK MLCK MLCK1 MYLK1
P45983	MK08_HUMAN	Mitogen-activated protein kinase 8 (MAP kinase 8) (MAPK 8) (EC 2.7.11.24) (JNK-46) (Stress-activated protein kinase 1c) (SAPK1c) (Stress-activated protein kinase JNK1) (c-Jun N-terminal kinase 1)	MAPK8 JNK1 PRKM8 SAPK1 SAPK1C
P33316	DUT_HUMAN	Deoxyuridine 5'-triphosphate nucleotidohydrolase, mitochondrial (dUTPase) (EC 3.6.1.23) (dUTP pyrophosphatase)	DUT
P35125	UBP6_HUMAN	Ubiquitin carboxyl-terminal hydrolase 6 (EC 3.4.19.12) (Deubiquitinating enzyme 6) (Proto-oncogene TRE-2) (Ubiquitin thioesterase 6) (Ubiquitin-specific-processing protease 6)	USP6 HRP1 TRE2
P35221	CTNA1_HUMAN	Catenin alpha-1 (Alpha E-catenin) (Cadherin-associated protein) (Renal carcinoma antigen NY-REN-13)	CTNNA1
P35222	CTNB1_HUMAN	Catenin beta-1 (Beta-catenin)	CTNNB1 CTNNB OK/SW-cl.35 PRO2286
P35556	FBN2_HUMAN	Fibrillin-2 [Cleaved into: Fibrillin-2 C-terminal peptide]	FBN2
P35579	MYH9_HUMAN	Myosin-9 (Cellular myosin heavy chain, type A) (Myosin heavy chain 9) (Myosin heavy chain, non-muscle IIa) (Non-muscle myosin heavy chain A) (NMMHC-A) (Non-muscle myosin heavy chain IIa) (NMMHC II-a) (NMMHC-IIA)	MYH9
P35580	MYH10_HUMAN	Myosin-10 (Cellular myosin heavy chain, type B) (Myosin heavy chain 10) (Myosin heavy chain, non-muscle IIb) (Non-muscle myosin heavy chain B) (NMMHC-B) (Non-muscle myosin heavy chain IIb) (NMMHC II-b) (NMMHC-IIB)	MYH10
P35749	MYH11_HUMAN	Myosin-11 (Myosin heavy chain 11) (Myosin heavy chain, smooth muscle isoform) (SMMHC)	MYH11 KIAA0866
Q7Z406	MYH14_HUMAN	Myosin-14 (Myosin heavy chain 14) (Myosin heavy chain, non-muscle IIc) (Non-muscle myosin heavy chain IIc) (NMHC II-C)	MYH14 KIAA2034 FP17425
P35611	ADDA_HUMAN	Alpha-adducin (Erythrocyte adducin subunit alpha)	ADD1 ADDA
P36269	GGT5_HUMAN	Glutathione hydrolase 5 proenzyme (EC 3.4.19.13) (Gamma-glutamyl transpeptidase-related enzyme) (GGT-rel) (Gamma-glutamyltransferase 5) (GGT 5) (EC 2.3.2.2) (Gamma-glutamyltransferase-like activity 1) (Gamma-glutamyltranspeptidase 5) (Leukotriene-C4 hydrolase) (EC 3.4.19.14) [Cleaved into: Glutathione hydrolase 5 heavy chain; Glutathione hydrolase 5 light chain]	GGT5 GGTLA1
P36543	VATE1_HUMAN	V-type proton ATPase subunit E 1 (V-ATPase subunit E 1) (V-ATPase 31 kDa subunit) (p31) (Vacuolar proton pump subunit E 1)	ATP6V1E1 ATP6E ATP6E2
P36871	PGM1_HUMAN	Phosphoglucomutase-1 (PGM 1) (EC 5.4.2.2) (Glucose phosphomutase 1)	PGM1
P37802	TAGL2_HUMAN	Transgelin-2 (Epididymis tissue protein Li 7e) (SM22-alpha homolog)	TAGLN2 KIAA0120 CDABP0035
P37840	SYUA_HUMAN	Alpha-synuclein (Non-A beta component of AD amyloid) (Non-A4 component of amyloid precursor) (NACP)	SNCA NACP PARK1
P38159	RBMX_HUMAN	RNA-binding motif protein, X chromosome (Glycoprotein p43) (Heterogeneous nuclear ribonucleoprotein G) (hnRNP G) [Cleaved into: RNA-binding motif protein, X chromosome, N-terminally processed]	RBMX HNRPG RBMXP1
Q96E39	RMXL1_HUMAN	RNA binding motif protein, X-linked-like-1 (Heterogeneous nuclear ribonucleoprotein G-like 1)	RBMXL1
P39023	RL3_HUMAN	60S ribosomal protein L3 (HIV-1 TAR RNA-binding protein B) (TARBP-B) (Large ribosomal subunit protein uL3)	RPL3 OK/SW-cl.32
P40121	CAPG_HUMAN	Macrophage-capping protein (Actin regulatory protein CAP-G)	CAPG AFCP MCP
P40227	TCPZ_HUMAN	T-complex protein 1 subunit zeta (TCP-1-zeta) (Acute morphine dependence-related protein 2) (CCT-zeta-1) (HTR3) (Tcp20)	CCT6A CCT6 CCTZ
P40429	RL13A_HUMAN	60S ribosomal protein L13a (23 kDa highly basic protein) (Large ribosomal subunit protein uL13)	RPL13A
P42167	LAP2B_HUMAN	Lamina-associated polypeptide 2, isoforms beta/gamma (Thymopoietin, isoforms beta/gamma) (TP beta/gamma) (Thymopoietin-related peptide isoforms beta/gamma) (TPRP isoforms beta/gamma) [Cleaved into: Thymopoietin (TP) (Splenin); Thymopentin (TP5)]	TMPO LAP2
P42226	STAT6_HUMAN	Signal transducer and activator of transcription 6 (IL-4 Stat)	STAT6
P42858	HD_HUMAN	Huntingtin (Huntington disease protein) (HD protein) [Cleaved into: Huntingtin, myristoylated N-terminal fragment]	HTT HD IT15
O60784	TOM1_HUMAN	Target of Myb protein 1	TOM1
P42892	ECE1_HUMAN	Endothelin-converting enzyme 1 (ECE-1) (EC 3.4.24.71)	ECE1
P43243	MATR3_HUMAN	Matrin-3	MATR3 KIAA0723
P43304	GPDM_HUMAN	Glycerol-3-phosphate dehydrogenase, mitochondrial (GPD-M) (GPDH-M) (EC 1.1.5.3) (mitohondrial glycerophosphate dehydrogenase gene) (mGDH) (mtGPD)	GPD2
P45880	VDAC2_HUMAN	Voltage-dependent anion-selective channel protein 2 (VDAC-2) (hVDAC2) (Outer mitochondrial membrane protein porin 2)	VDAC2
P46777	RL5_HUMAN	60S ribosomal protein L5 (Large ribosomal subunit protein uL18)	RPL5 MSTP030
P46934	NEDD4_HUMAN	E3 ubiquitin-protein ligase NEDD4 (EC 2.3.2.26) (Cell proliferation-inducing gene 53 protein) (HECT-type E3 ubiquitin transferase NEDD4) (Neural precursor cell expressed developmentally down-regulated protein 4) (NEDD-4)	NEDD4 KIAA0093 NEDD4-1 PIG53
P46952	3HAO_HUMAN	3-hydroxyanthranilate 3,4-dioxygenase (EC 1.13.11.6) (3-hydroxyanthranilate oxygenase) (3-HAO) (h3HAO) (3-hydroxyanthranilic acid dioxygenase) (HAD)	HAAO
P47756	CAPZB_HUMAN	F-actin-capping protein subunit beta (CapZ beta)	CAPZB
P48059	LIMS1_HUMAN	LIM and senescent cell antigen-like-containing domain protein 1 (Particularly interesting new Cys-His protein 1) (PINCH-1) (Renal carcinoma antigen NY-REN-48)	LIMS1 PINCH PINCH1
P48634	PRC2A_HUMAN	Protein PRRC2A (HLA-B-associated transcript 2) (Large proline-rich protein BAT2) (Proline-rich and coiled-coil-containing protein 2A) (Protein G2)	PRRC2A BAT2 G2
P49189	AL9A1_HUMAN	4-trimethylaminobutyraldehyde dehydrogenase (TMABA-DH) (TMABALDH) (EC 1.2.1.47) (Aldehyde dehydrogenase E3 isozyme) (Aldehyde dehydrogenase family 9 member A1) (EC 1.2.1.3) (Gamma-aminobutyraldehyde dehydrogenase) (EC 1.2.1.19) (R-aminobutyraldehyde dehydrogenase) [Cleaved into: 4-trimethylaminobutyraldehyde dehydrogenase, N-terminally processed]	ALDH9A1 ALDH4 ALDH7 ALDH9
P49368	TCPG_HUMAN	T-complex protein 1 subunit gamma (TCP-1-gamma) (CCT-gamma) (hTRiC5)	CCT3 CCTG TRIC5
P49411	EFTU_HUMAN	Elongation factor Tu, mitochondrial (EF-Tu) (P43)	TUFM
P49419	AL7A1_HUMAN	Alpha-aminoadipic semialdehyde dehydrogenase (Alpha-AASA dehydrogenase) (EC 1.2.1.31) (Aldehyde dehydrogenase family 7 member A1) (EC 1.2.1.3) (Antiquitin-1) (Betaine aldehyde dehydrogenase) (EC 1.2.1.8) (Delta1-piperideine-6-carboxylate dehydrogenase) (P6c dehydrogenase)	ALDH7A1 ATQ1
P49748	ACADV_HUMAN	Very long-chain specific acyl-CoA dehydrogenase, mitochondrial (VLCAD) (EC 1.3.8.9)	ACADVL VLCAD
P49755	TMEDA_HUMAN	Transmembrane emp24 domain-containing protein 10 (Protein TMED10) (21 kDa transmembrane-trafficking protein) (S31I125) (S31III125) (Tmp-21-I) (Transmembrane protein Tmp21) (p23) (p24 family protein delta-1) (p24delta1) (p24delta)	TMED10 TMP21
P49792	RBP2_HUMAN	E3 SUMO-protein ligase RanBP2 (EC 2.3.2.-) (358 kDa nucleoporin) (Nuclear pore complex protein Nup358) (Nucleoporin Nup358) (Ran-binding protein 2) (RanBP2) (p270)	RANBP2 NUP358
P49821	NDUV1_HUMAN	NADH dehydrogenase [ubiquinone] flavoprotein 1, mitochondrial (EC 7.1.1.2) (Complex I-51kD) (CI-51kD) (NADH dehydrogenase flavoprotein 1) (NADH-ubiquinone oxidoreductase 51 kDa subunit)	NDUFV1 UQOR1
P50213	IDH3A_HUMAN	Isocitrate dehydrogenase [NAD] subunit alpha, mitochondrial (EC 1.1.1.41) (Isocitric dehydrogenase subunit alpha) (NAD(+)-specific ICDH subunit alpha)	IDH3A
P50225	ST1A1_HUMAN	Sulfotransferase 1A1 (ST1A1) (EC 2.8.2.1) (Aryl sulfotransferase 1) (HAST1/HAST2) (Phenol sulfotransferase 1) (Phenol-sulfating phenol sulfotransferase 1) (P-PST 1) (ST1A3) (Thermostable phenol sulfotransferase) (Ts-PST)	SULT1A1 STP STP1 OK/SW-cl.88
P50395	GDIB_HUMAN	Rab GDP dissociation inhibitor beta (Rab GDI beta) (Guanosine diphosphate dissociation inhibitor 2) (GDI-2)	GDI2 RABGDIB
P31150	GDIA_HUMAN	Rab GDP dissociation inhibitor alpha (Rab GDI alpha) (Guanosine diphosphate dissociation inhibitor 1) (GDI-1) (Oligophrenin-2) (Protein XAP-4)	GDI1 GDIL OPHN2 RABGDIA XAP4
P50453	SPB9_HUMAN	Serpin B9 (Cytoplasmic antiproteinase 3) (CAP-3) (CAP3) (Peptidase inhibitor 9) (PI-9)	SERPINB9 PI9
P50897	PPT1_HUMAN	Palmitoyl-protein thioesterase 1 (PPT-1) (EC 3.1.2.22) (Palmitoyl-protein hydrolase 1)	PPT1 CLN1 PPT
P50990	TCPQ_HUMAN	T-complex protein 1 subunit theta (TCP-1-theta) (CCT-theta) (Chaperonin containing T-complex polypeptide 1 subunit 8) (Renal carcinoma antigen NY-REN-15)	CCT8 C21orf112 CCTQ KIAA0002
P51826	AFF3_HUMAN	AF4/FMR2 family member 3 (Lymphoid nuclear protein related to AF4) (Protein LAF-4)	AFF3 LAF4
P52565	GDIR1_HUMAN	Rho GDP-dissociation inhibitor 1 (Rho GDI 1) (Rho-GDI alpha)	ARHGDIA GDIA1
P53621	COPA_HUMAN	Coatomer subunit alpha (Alpha-coat protein) (Alpha-COP) (HEP-COP) (HEPCOP) [Cleaved into: Xenin (Xenopsin-related peptide); Proxenin]	COPA
P54803	GALC_HUMAN	Galactocerebrosidase (GALCERase) (EC 3.2.1.46) (Galactocerebroside beta-galactosidase) (Galactosylceramidase) (Galactosylceramide beta-galactosidase)	GALC
P54819	KAD2_HUMAN	Adenylate kinase 2, mitochondrial (AK 2) (EC 2.7.4.3) (ATP-AMP transphosphorylase 2) (ATP:AMP phosphotransferase) (Adenylate monophosphate kinase) [Cleaved into: Adenylate kinase 2, mitochondrial, N-terminally processed]	AK2 ADK2
P55036	PSMD4_HUMAN	26S proteasome non-ATPase regulatory subunit 4 (26S proteasome regulatory subunit RPN10) (26S proteasome regulatory subunit S5A) (Antisecretory factor 1) (AF) (ASF) (Multiubiquitin chain-binding protein)	PSMD4 MCB1
P55058	PLTP_HUMAN	Phospholipid transfer protein (Lipid transfer protein II)	PLTP
P55072	TERA_HUMAN	Transitional endoplasmic reticulum ATPase (TER ATPase) (EC 3.6.4.6) (15S Mg(2+)-ATPase p97 subunit) (Valosin-containing protein) (VCP)	VCP
P55735	SEC13_HUMAN	Protein SEC13 homolog (GATOR complex protein SEC13) (SEC13-like protein 1) (SEC13-related protein)	SEC13 D3S1231E SEC13A SEC13L1 SEC13R
P55786	PSA_HUMAN	Puromycin-sensitive aminopeptidase (PSA) (EC 3.4.11.14) (Cytosol alanyl aminopeptidase) (AAP-S)	NPEPPS PSA
P56134	ATPK_HUMAN	ATP synthase subunit f, mitochondrial (ATP synthase membrane subunit f)	ATP5MF ATP5J2 ATP5JL
P56545	CTBP2_HUMAN	C-terminal-binding protein 2 (CtBP2)	CTBP2
P59045	NAL11_HUMAN	NACHT, LRR and PYD domains-containing protein 11 (Nucleotide-binding oligomerization domain protein 17) (PAAD-and NACHT domain-containing protein 10) (PYRIN-containing APAF1-like protein 6)	NLRP11 NALP11 NOD17 PAN10 PYPAF6
P59998	ARPC4_HUMAN	Actin-related protein 2/3 complex subunit 4 (Arp2/3 complex 20 kDa subunit) (p20-ARC)	ARPC4 ARC20
P60174	TPIS_HUMAN	Triosephosphate isomerase (TIM) (EC 5.3.1.1) (Methylglyoxal synthase) (EC 4.2.3.3) (Triose-phosphate isomerase)	TPI1 TPI
P60842	IF4A1_HUMAN	Eukaryotic initiation factor 4A-I (eIF-4A-I) (eIF4A-I) (EC 3.6.4.13) (ATP-dependent RNA helicase eIF4A-1)	EIF4A1 DDX2A EIF4A
P60981	DEST_HUMAN	Destrin (Actin-depolymerizing factor) (ADF)	DSTN ACTDP DSN
P61088	UBE2N_HUMAN	Ubiquitin-conjugating enzyme E2 N (EC 2.3.2.23) (Bendless-like ubiquitin-conjugating enzyme) (E2 ubiquitin-conjugating enzyme N) (Ubc13) (UbcH13) (Ubiquitin carrier protein N) (Ubiquitin-protein ligase N)	UBE2N BLU
P61158	ARP3_HUMAN	Actin-related protein 3 (Actin-like protein 3)	ACTR3 ARP3
Q9P1U1	ARP3B_HUMAN	Actin-related protein 3B (ARP3-beta) (Actin-like protein 3B) (Actin-related protein ARP4)	ACTR3B ARP11 ARP4
P61160	ARP2_HUMAN	Actin-related protein 2 (Actin-like protein 2)	ACTR2 ARP2
P61313	RL15_HUMAN	60S ribosomal protein L15 (Large ribosomal subunit protein eL15)	RPL15 EC45 TCBAP0781
P61586	RHOA_HUMAN	Transforming protein RhoA (EC 3.6.5.2) (Rho cDNA clone 12) (h12)	RHOA ARH12 ARHA RHO12
P61764	STXB1_HUMAN	Syntaxin-binding protein 1 (MUNC18-1) (N-Sec1) (Protein unc-18 homolog 1) (Unc18-1) (Protein unc-18 homolog A) (Unc-18A) (p67)	STXBP1 UNC18A
P62195	PRS8_HUMAN	26S proteasome regulatory subunit 8 (26S proteasome AAA-ATPase subunit RPT6) (Proteasome 26S subunit ATPase 5) (Proteasome subunit p45) (Thyroid hormone receptor-interacting protein 1) (TRIP1) (p45/SUG)	PSMC5 SUG1
P62258	1433E_HUMAN	14-3-3 protein epsilon (14-3-3E)	YWHAE
P63104	1433Z_HUMAN	14-3-3 protein zeta/delta (Protein kinase C inhibitor protein 1) (KCIP-1)	YWHAZ
P27348	1433T_HUMAN	14-3-3 protein theta (14-3-3 protein T-cell) (14-3-3 protein tau) (Protein HS1)	YWHAQ
P31946	1433B_HUMAN	14-3-3 protein beta/alpha (Protein 1054) (Protein kinase C inhibitor protein 1) (KCIP-1) [Cleaved into: 14-3-3 protein beta/alpha, N-terminally processed]	YWHAB
P61981	1433G_HUMAN	14-3-3 protein gamma (Protein kinase C inhibitor protein 1) (KCIP-1) [Cleaved into: 14-3-3 protein gamma, N-terminally processed]	YWHAG
Q04917	1433F_HUMAN	14-3-3 protein eta (Protein AS1)	YWHAH YWHA1
P62701	RS4X_HUMAN	40S ribosomal protein S4, X isoform (SCR10) (Single copy abundant mRNA protein) (Small ribosomal subunit protein eS4)	RPS4X CCG2 RPS4 SCAR
P62714	PP2AB_HUMAN	Serine/threonine-protein phosphatase 2A catalytic subunit beta isoform (PP2A-beta) (EC 3.1.3.16)	PPP2CB
P62834	RAP1A_HUMAN	Ras-related protein Rap-1A (EC 3.6.5.2) (C21KG) (G-22K) (GTP-binding protein smg p21A) (Ras-related protein Krev-1)	RAP1A KREV1
P62937	PPIA_HUMAN	Peptidyl-prolyl cis-trans isomerase A (PPIase A) (EC 5.2.1.8) (Cyclophilin A) (Cyclosporin A-binding protein) (Rotamase A) [Cleaved into: Peptidyl-prolyl cis-trans isomerase A, N-terminally processed]	PPIA CYPA
P62987	RL40_HUMAN	Ubiquitin-60S ribosomal protein L40 (CEP52) (Ubiquitin A-52 residue ribosomal protein fusion product 1) [Cleaved into: Ubiquitin; 60S ribosomal protein L40 (Large ribosomal subunit protein eL40)]	UBA52 UBCEP2
P63000	RAC1_HUMAN	Ras-related C3 botulinum toxin substrate 1 (EC 3.6.5.2) (Cell migration-inducing gene 5 protein) (Ras-like protein TC25) (p21-Rac1)	RAC1 TC25 MIG5
P15153	RAC2_HUMAN	Ras-related C3 botulinum toxin substrate 2 (GX) (Small G protein) (p21-Rac2)	RAC2
P63010	AP2B1_HUMAN	AP-2 complex subunit beta (AP105B) (Adaptor protein complex AP-2 subunit beta) (Adaptor-related protein complex 2 subunit beta) (Beta-2-adaptin) (Beta-adaptin) (Clathrin assembly protein complex 2 beta large chain) (Plasma membrane adaptor HA2/AP2 adaptin beta subunit)	AP2B1 ADTB2 CLAPB1
Q10567	AP1B1_HUMAN	AP-1 complex subunit beta-1 (Adaptor protein complex AP-1 subunit beta-1) (Adaptor-related protein complex 1 subunit beta-1) (Beta-1-adaptin) (Beta-adaptin 1) (Clathrin assembly protein complex 1 beta large chain) (Golgi adaptor HA1/AP1 adaptin beta subunit)	AP1B1 ADTB1 BAM22 CLAPB2
P63092	GNAS2_HUMAN	Guanine nucleotide-binding protein G(s) subunit alpha isoforms short (Adenylate cyclase-stimulating G alpha protein)	GNAS GNAS1 GSP
Q5JWF2	GNAS1_HUMAN	Guanine nucleotide-binding protein G(s) subunit alpha isoforms XLas (Adenylate cyclase-stimulating G alpha protein) (Extra large alphas protein) (XLalphas)	GNAS GNAS1
P68104	EF1A1_HUMAN	Elongation factor 1-alpha 1 (EF-1-alpha-1) (Elongation factor Tu) (EF-Tu) (Eukaryotic elongation factor 1 A-1) (eEF1A-1) (Leukocyte receptor cluster member 7)	EEF1A1 EEF1A EF1A LENG7
P68400	CSK21_HUMAN	Casein kinase II subunit alpha (CK II alpha) (EC 2.7.11.1)	CSNK2A1 CK2A1
P19784	CSK22_HUMAN	Casein kinase II subunit alpha' (CK II alpha') (EC 2.7.11.1)	CSNK2A2 CK2A2
P68402	PA1B2_HUMAN	Platelet-activating factor acetylhydrolase IB subunit beta (EC 3.1.1.47) (PAF acetylhydrolase 30 kDa subunit) (PAF-AH 30 kDa subunit) (PAF-AH subunit beta) (PAFAH subunit beta)	PAFAH1B2 PAFAHB
P69905	HBA_HUMAN	Hemoglobin subunit alpha (Alpha-globin) (Hemoglobin alpha chain)	HBA1; HBA2
P78325	ADAM8_HUMAN	Disintegrin and metalloproteinase domain-containing protein 8 (ADAM 8) (EC 3.4.24.-) (Cell surface antigen MS2) (CD antigen CD156a)	ADAM8 MS2
P78371	TCPB_HUMAN	T-complex protein 1 subunit beta (TCP-1-beta) (CCT-beta)	CCT2 99D8.1 CCTB
P80188	NGAL_HUMAN	Neutrophil gelatinase-associated lipocalin (NGAL) (25 kDa alpha-2-microglobulin-related subunit of MMP-9) (Lipocalin-2) (Oncogene 24p3) (Siderocalin) (p25)	LCN2 HNL NGAL
P84243	H33_HUMAN	Histone H3.3	H3-3A H3.3A H3F3 H3F3A PP781; H3-3B H3.3B H3F3B
Q71DI3	H32_HUMAN	Histone H3.2 (H3-clustered histone 13) (H3-clustered histone 14) (H3-clustered histone 15) (Histone H3/m) (Histone H3/o)	H3C15 HIST2H3A; H3C14 H3F2 H3FM HIST2H3C; H3C13 HIST2H3D
P68431	H31_HUMAN	Histone H3.1 (Histone H3/a) (Histone H3/b) (Histone H3/c) (Histone H3/d) (Histone H3/f) (Histone H3/h) (Histone H3/i) (Histone H3/j) (Histone H3/k) (Histone H3/l)	H3C1 H3FA HIST1H3A; H3C2 H3FL HIST1H3B; H3C3 H3FC HIST1H3C; H3C4 H3FB HIST1H3D; H3C6 H3FD HIST1H3E; H3C7 H3FI HIST1H3F; H3C8 H3FH HIST1H3G; H3C10 H3FK HIST1H3H; H3C11 H3FF HIST1H3I; H3C12 H3FJ HIST1H3J
Q16695	H31T_HUMAN	Histone H3.1t (H3/t) (H3t) (H3/g) (Histone H3.4)	H3-4 H3FT HIST3H3
P84550	SKOR1_HUMAN	SKI family transcriptional corepressor 1 (Functional Smad-suppressing element on chromosome 15) (Fussel-15) (LBX1 corepressor 1) (Ladybird homeobox corepressor 1)	SKOR1 CORL1 FUSSEL15 LBXCOR1
Q2VWA4	SKOR2_HUMAN	SKI family transcriptional corepressor 2 (Functional Smad-suppressing element on chromosome 18) (Fussel-18) (LBX1 corepressor 1-like protein) (Ladybird homeobox corepressor 1-like protein)	SKOR2 CORL2 FUSSEL18
P98160	PGBM_HUMAN	Basement membrane-specific heparan sulfate proteoglycan core protein (HSPG) (Perlecan) (PLC) [Cleaved into: Endorepellin; LG3 peptide]	HSPG2
P98161	PKD1_HUMAN	Polycystin-1 (PC1) (Autosomal dominant polycystic kidney disease 1 protein)	PKD1
Q00325	MPCP_HUMAN	Phosphate carrier protein, mitochondrial (Phosphate transport protein) (PTP) (Solute carrier family 25 member 3)	SLC25A3 PHC OK/SW-cl.48
Q00975	CAC1B_HUMAN	Voltage-dependent N-type calcium channel subunit alpha-1B (Brain calcium channel III) (BIII) (Calcium channel, L type, alpha-1 polypeptide isoform 5) (Voltage-gated calcium channel subunit alpha Cav2.2)	CACNA1B CACH5 CACNL1A5
Q01081	U2AF1_HUMAN	Splicing factor U2AF 35 kDa subunit (U2 auxiliary factor 35 kDa subunit) (U2 small nuclear RNA auxiliary factor 1) (U2 snRNP auxiliary factor small subunit)	U2AF1 U2AF35 U2AFBP FP793
Q01082	SPTB2_HUMAN	Spectrin beta chain, non-erythrocytic 1 (Beta-II spectrin) (Fodrin beta chain) (Spectrin, non-erythroid beta chain 1)	SPTBN1 SPTB2
P11277	SPTB1_HUMAN	Spectrin beta chain, erythrocytic (Beta-I spectrin)	SPTB SPTB1
Q01130	SRSF2_HUMAN	Serine/arginine-rich splicing factor 2 (Protein PR264) (Splicing component, 35 kDa) (Splicing factor SC35) (SC-35) (Splicing factor, arginine/serine-rich 2)	SRSF2 SFRS2
Q01970	PLCB3_HUMAN	1-phosphatidylinositol 4,5-bisphosphate phosphodiesterase beta-3 (EC 3.1.4.11) (Phosphoinositide phospholipase C-beta-3) (Phospholipase C-beta-3) (PLC-beta-3)	PLCB3
Q02218	ODO1_HUMAN	2-oxoglutarate dehydrogenase, mitochondrial (EC 1.2.4.2) (2-oxoglutarate dehydrogenase complex component E1) (OGDC-E1) (Alpha-ketoglutarate dehydrogenase)	OGDH
Q02252	MMSA_HUMAN	Methylmalonate-semialdehyde dehydrogenase [acylating], mitochondrial (MMSDH) (Malonate-semialdehyde dehydrogenase [acylating]) (EC 1.2.1.18) (EC 1.2.1.27) (Aldehyde dehydrogenase family 6 member A1)	ALDH6A1 MMSDH
Q02750	MP2K1_HUMAN	Dual specificity mitogen-activated protein kinase kinase 1 (MAP kinase kinase 1) (MAPKK 1) (MKK1) (EC 2.7.12.2) (ERK activator kinase 1) (MAPK/ERK kinase 1) (MEK 1)	MAP2K1 MEK1 PRKMK1
Q03001	DYST_HUMAN	Dystonin (230 kDa bullous pemphigoid antigen) (230/240 kDa bullous pemphigoid antigen) (Bullous pemphigoid antigen 1) (BPA) (Bullous pemphigoid antigen) (Dystonia musculorum protein) (Hemidesmosomal plaque protein)	DST BP230 BP240 BPAG1 DMH DT KIAA0728
P20774	MIME_HUMAN	Mimecan (Osteoglycin) (Osteoinductive factor) (OIF)	OGN OIF SLRR3A
Q03135	CAV1_HUMAN	Caveolin-1	CAV1 CAV
Q03154	ACY1_HUMAN	Aminoacylase-1 (ACY-1) (EC 3.5.1.14) (N-acyl-L-amino-acid amidohydrolase)	ACY1
Q03252	LMNB2_HUMAN	Lamin-B2	LMNB2 LMN2
Q04206	TF65_HUMAN	Transcription factor p65 (Nuclear factor NF-kappa-B p65 subunit) (Nuclear factor of kappa light polypeptide gene enhancer in B-cells 3)	RELA NFKB3
Q04671	P_HUMAN	P protein (Melanocyte-specific transporter protein) (Pink-eyed dilution protein homolog)	OCA2 D15S12 P
Q05682	CALD1_HUMAN	Caldesmon (CDM)	CALD1 CAD CDM
P20711	DDC_HUMAN	Aromatic-L-amino-acid decarboxylase (AADC) (EC 4.1.1.28) (DOPA decarboxylase) (DDC)	DDC AADC
Q8N4C6	NIN_HUMAN	Ninein (hNinein) (Glycogen synthase kinase 3 beta-interacting protein) (GSK3B-interacting protein)	NIN KIAA1565
Q05707	COEA1_HUMAN	Collagen alpha-1(XIV) chain (Undulin)	COL14A1 UND
Q06828	FMOD_HUMAN	Fibromodulin (FM) (Collagen-binding 59 kDa protein) (Keratan sulfate proteoglycan fibromodulin) (KSPG fibromodulin)	FMOD FM SLRR2E
P01266	THYG_HUMAN	Thyroglobulin (Tg)	TG
Q08209	PP2BA_HUMAN	Serine/threonine-protein phosphatase 2B catalytic subunit alpha isoform (EC 3.1.3.16) (CAM-PRP catalytic subunit) (Calmodulin-dependent calcineurin A subunit alpha isoform)	PPP3CA CALNA CNA
P16298	PP2BB_HUMAN	Serine/threonine-protein phosphatase 2B catalytic subunit beta isoform (EC 3.1.3.16) (CAM-PRP catalytic subunit) (Calmodulin-dependent calcineurin A subunit beta isoform) (CNA beta)	PPP3CB CALNA2 CALNB CNA2
Q08257	QOR_HUMAN	Quinone oxidoreductase (EC 1.6.5.5) (NADPH:quinone reductase) (Zeta-crystallin)	CRYZ
Q08AE8	SPIR1_HUMAN	Protein spire homolog 1 (Spir-1)	SPIRE1 KIAA1135 SPIR1
Q09013	DMPK_HUMAN	Myotonin-protein kinase (MT-PK) (EC 2.7.11.1) (DM-kinase) (DMK) (DM1 protein kinase) (DMPK) (Myotonic dystrophy protein kinase)	DMPK DM1PK MDPK
Q09666	AHNK_HUMAN	Neuroblast differentiation-associated protein AHNAK (Desmoyokin)	AHNAK PM227
Q0VDD8	DYH14_HUMAN	Dynein heavy chain 14, axonemal (Axonemal beta dynein heavy chain 14) (Ciliary dynein heavy chain 14)	DNAH14 C1orf67
Q12756	KIF1A_HUMAN	Kinesin-like protein KIF1A (Axonal transporter of synaptic vesicles) (Microtubule-based motor KIF1A) (Unc-104- and KIF1A-related protein) (hUnc-104)	KIF1A ATSV C2orf20
Q12765	SCRN1_HUMAN	Secernin-1	SCRN1 KIAA0193
Q12769	NU160_HUMAN	Nuclear pore complex protein Nup160 (160 kDa nucleoporin) (Nucleoporin Nup160)	NUP160 KIAA0197 NUP120
Q12809	KCNH2_HUMAN	Potassium voltage-gated channel subfamily H member 2 (Eag homolog) (Ether-a-go-go-related gene potassium channel 1) (ERG-1) (Eag-related protein 1) (Ether-a-go-go-related protein 1) (H-ERG) (hERG-1) (hERG1) (Voltage-gated potassium channel subunit Kv11.1)	KCNH2 ERG ERG1 HERG
Q12882	DPYD_HUMAN	Dihydropyrimidine dehydrogenase [NADP(+)] (DHPDHase) (DPD) (EC 1.3.1.2) (Dihydrothymine dehydrogenase) (Dihydrouracil dehydrogenase)	DPYD
Q12955	ANK3_HUMAN	Ankyrin-3 (ANK-3) (Ankyrin-G)	ANK3
Q13045	FLII_HUMAN	Protein flightless-1 homolog	FLII FLIL
Q13085	ACACA_HUMAN	Acetyl-CoA carboxylase 1 (ACC1) (EC 6.4.1.2) (Acetyl-Coenzyme A carboxylase alpha) (ACC-alpha)	ACACA ACAC ACC1 ACCA
Q13177	PAK2_HUMAN	Serine/threonine-protein kinase PAK 2 (EC 2.7.11.1) (Gamma-PAK) (PAK65) (S6/H4 kinase) (p21-activated kinase 2) (PAK-2) (p58) [Cleaved into: PAK-2p27 (p27); PAK-2p34 (p34) (C-t-PAK2)]	PAK2
Q13228	SBP1_HUMAN	Methanethiol oxidase (MTO) (EC 1.8.3.4) (56 kDa selenium-binding protein) (SBP56) (SP56) (Selenium-binding protein 1)	SELENBP1 SBP
Q13247	SRSF6_HUMAN	Serine/arginine-rich splicing factor 6 (Pre-mRNA-splicing factor SRP55) (Splicing factor, arginine/serine-rich 6)	SRSF6 SFRS6 SRP55
Q08170	SRSF4_HUMAN	Serine/arginine-rich splicing factor 4 (Pre-mRNA-splicing factor SRP75) (SRP001LB) (Splicing factor, arginine/serine-rich 4)	SRSF4 SFRS4 SRP75
Q13263	TIF1B_HUMAN	Transcription intermediary factor 1-beta (TIF1-beta) (E3 SUMO-protein ligase TRIM28) (EC 2.3.2.27) (KRAB-associated protein 1) (KAP-1) (KRAB-interacting protein 1) (KRIP-1) (Nuclear corepressor KAP-1) (RING finger protein 96) (RING-type E3 ubiquitin transferase TIF1-beta) (Tripartite motif-containing protein 28)	TRIM28 KAP1 RNF96 TIF1B
Q13308	PTK7_HUMAN	Inactive tyrosine-protein kinase 7 (Colon carcinoma kinase 4) (CCK-4) (Protein-tyrosine kinase 7) (Pseudo tyrosine kinase receptor 7) (Tyrosine-protein kinase-like 7)	PTK7 CCK4
Q13404	UB2V1_HUMAN	Ubiquitin-conjugating enzyme E2 variant 1 (UEV-1) (CROC-1) (TRAF6-regulated IKK activator 1 beta Uev1A)	UBE2V1 CROC1 UBE2V UEV1 P/OKcl.19
Q15819	UB2V2_HUMAN	Ubiquitin-conjugating enzyme E2 variant 2 (DDVit 1) (Enterocyte differentiation-associated factor 1) (EDAF-1) (Enterocyte differentiation-promoting factor 1) (EDPF-1) (MMS2 homolog) (Vitamin D3-inducible protein)	UBE2V2 MMS2 UEV2
Q13425	SNTB2_HUMAN	Beta-2-syntrophin (59 kDa dystrophin-associated protein A1 basic component 2) (Syntrophin-3) (SNT3) (Syntrophin-like) (SNTL)	SNTB2 D16S2531E SNT2B2 SNTL
Q13510	ASAH1_HUMAN	Acid ceramidase (AC) (ACDase) (Acid CDase) (EC 3.5.1.23) (Acylsphingosine deacylase) (N-acylethanolamine hydrolase ASAH1) (EC 3.5.1.-) (N-acylsphingosine amidohydrolase) (Putative 32 kDa heart protein) (PHP32) [Cleaved into: Acid ceramidase subunit alpha; Acid ceramidase subunit beta]	ASAH1 ASAH HSD-33 HSD33
Q13557	KCC2D_HUMAN	Calcium/calmodulin-dependent protein kinase type II subunit delta (CaM kinase II subunit delta) (CaMK-II subunit delta) (EC 2.7.11.17)	CAMK2D CAMKD
Q13574	DGKZ_HUMAN	Diacylglycerol kinase zeta (DAG kinase zeta) (EC 2.7.1.107) (Diglyceride kinase zeta) (DGK-zeta)	DGKZ DAGK6
Q13576	IQGA2_HUMAN	Ras GTPase-activating-like protein IQGAP2	IQGAP2
Q13615	MTMR3_HUMAN	Myotubularin-related protein 3 (EC 3.1.3.48) (FYVE domain-containing dual specificity protein phosphatase 1) (FYVE-DSP1) (Phosphatidylinositol-3,5-bisphosphate 3-phosphatase) (EC 3.1.3.95) (Phosphatidylinositol-3-phosphate phosphatase) (EC 3.1.3.64) (Zinc finger FYVE domain-containing protein 10)	MTMR3 KIAA0371 ZFYVE10
Q13642	FHL1_HUMAN	Four and a half LIM domains protein 1 (FHL-1) (Skeletal muscle LIM-protein 1) (SLIM) (SLIM-1)	FHL1 SLIM1
Q13753	LAMC2_HUMAN	Laminin subunit gamma-2 (Cell-scattering factor 140 kDa subunit) (CSF 140 kDa subunit) (Epiligrin subunit gamma) (Kalinin subunit gamma) (Kalinin/nicein/epiligrin 100 kDa subunit) (Ladsin 140 kDa subunit) (Laminin B2t chain) (Laminin-5 subunit gamma) (Large adhesive scatter factor 140 kDa subunit) (Nicein subunit gamma)	LAMC2 LAMB2T LAMNB2
Q13822	ENPP2_HUMAN	Ectonucleotide pyrophosphatase/phosphodiesterase family member 2 (E-NPP 2) (EC 3.1.4.39) (Autotaxin) (Extracellular lysophospholipase D) (LysoPLD)	ENPP2 ATX PDNP2
Q13838	DX39B_HUMAN	Spliceosome RNA helicase DDX39B (EC 3.6.4.13) (56 kDa U2AF65-associated protein) (ATP-dependent RNA helicase p47) (DEAD box protein UAP56) (HLA-B-associated transcript 1 protein)	DDX39B BAT1 UAP56
Q13936	CAC1C_HUMAN	Voltage-dependent L-type calcium channel subunit alpha-1C (Calcium channel, L type, alpha-1 polypeptide, isoform 1, cardiac muscle) (Voltage-gated calcium channel subunit alpha Cav1.2)	CACNA1C CACH2 CACN2 CACNL1A1 CCHL1A1
Q14008	CKAP5_HUMAN	Cytoskeleton-associated protein 5 (Colonic and hepatic tumor overexpressed gene protein) (Ch-TOG)	CKAP5 KIAA0097
Q14112	NID2_HUMAN	Nidogen-2 (NID-2) (Osteonidogen)	NID2
Q14160	SCRIB_HUMAN	Protein scribble homolog (Scribble) (hScrib) (Protein LAP4)	SCRIB CRIB1 KIAA0147 LAP4 SCRB1 VARTUL
Q14194	DPYL1_HUMAN	Dihydropyrimidinase-related protein 1 (DRP-1) (Collapsin response mediator protein 1) (CRMP-1) (Inactive dihydropyrimidinase) (Unc-33-like phosphoprotein 3) (ULIP-3)	CRMP1 DPYSL1 ULIP3
Q14195	DPYL3_HUMAN	Dihydropyrimidinase-related protein 3 (DRP-3) (Collapsin response mediator protein 4) (CRMP-4) (Unc-33-like phosphoprotein 1) (ULIP-1)	DPYSL3 CRMP4 DRP3 ULIP ULIP1
Q14247	SRC8_HUMAN	Src substrate cortactin (Amplaxin) (Oncogene EMS1)	CTTN EMS1
Q14409	GLPK3_HUMAN	Glycerol kinase 3 (GK 3) (Glycerokinase 3) (EC 2.7.1.30) (ATP:glycerol 3-phosphotransferase 3) (Glycerol kinase 3 pseudogene) (Glycerol kinase, testis specific 1)	GK3P GKP3 GKTB
Q14517	FAT1_HUMAN	Protocadherin Fat 1 (Cadherin family member 7) (Cadherin-related tumor suppressor homolog) (Protein fat homolog) [Cleaved into: Protocadherin Fat 1, nuclear form]	FAT1 CDHF7 FAT
P36405	ARL3_HUMAN	ADP-ribosylation factor-like protein 3	ARL3 ARFL3
Q14624	ITIH4_HUMAN	Inter-alpha-trypsin inhibitor heavy chain H4 (ITI heavy chain H4) (ITI-HC4) (Inter-alpha-inhibitor heavy chain 4) (Inter-alpha-trypsin inhibitor family heavy chain-related protein) (IHRP) (Plasma kallikrein sensitive glycoprotein 120) (Gp120) (PK-120) [Cleaved into: 70 kDa inter-alpha-trypsin inhibitor heavy chain H4; 35 kDa inter-alpha-trypsin inhibitor heavy chain H4]	ITIH4 IHRP ITIHL1 PK120 PRO1851
Q14674	ESPL1_HUMAN	Separin (EC 3.4.22.49) (Caspase-like protein ESPL1) (Extra spindle poles-like 1 protein) (Separase)	ESPL1 ESP1 KIAA0165
Q14697	GANAB_HUMAN	Neutral alpha-glucosidase AB (EC 3.2.1.207) (Alpha-glucosidase 2) (Glucosidase II subunit alpha)	GANAB G2AN KIAA0088
Q14847	LASP1_HUMAN	LIM and SH3 domain protein 1 (LASP-1) (Metastatic lymph node gene 50 protein) (MLN 50)	LASP1 MLN50
Q14980	NUMA1_HUMAN	Nuclear mitotic apparatus protein 1 (Nuclear matrix protein-22) (NMP-22) (Nuclear mitotic apparatus protein) (NuMA protein) (SP-H antigen)	NUMA1 NMP22 NUMA
Q149N8	SHPRH_HUMAN	E3 ubiquitin-protein ligase SHPRH (EC 2.3.2.27) (EC 3.6.4.-) (RING-type E3 ubiquitin transferase SHPRH) (SNF2, histone-linker, PHD and RING finger domain-containing helicase)	SHPRH KIAA2023
Q15008	PSMD6_HUMAN	26S proteasome non-ATPase regulatory subunit 6 (26S proteasome regulatory subunit RPN7) (26S proteasome regulatory subunit S10) (Breast cancer-associated protein SGA-113M) (Phosphonoformate immuno-associated protein 4) (Proteasome regulatory particle subunit p44S10) (p42A)	PSMD6 KIAA0107 PFAAP4
Q15019	SEPT2_HUMAN	Septin-2 (Neural precursor cell expressed developmentally down-regulated protein 5) (NEDD-5)	SEPTIN2 DIFF6 KIAA0158 NEDD5 SEPT2
Q15063	POSTN_HUMAN	Periostin (PN) (Osteoblast-specific factor 2) (OSF-2)	POSTN OSF2
Q15149	PLEC_HUMAN	Plectin (PCN) (PLTN) (Hemidesmosomal protein 1) (HD1) (Plectin-1)	PLEC PLEC1
Q15233	NONO_HUMAN	Non-POU domain-containing octamer-binding protein (NonO protein) (54 kDa nuclear RNA- and DNA-binding protein) (55 kDa nuclear protein) (DNA-binding p52/p100 complex, 52 kDa subunit) (NMT55) (p54(nrb)) (p54nrb)	NONO NRB54
Q15365	PCBP1_HUMAN	Poly(rC)-binding protein 1 (Alpha-CP1) (Heterogeneous nuclear ribonucleoprotein E1) (hnRNP E1) (Nucleic acid-binding protein SUB2.3)	PCBP1
Q15366	PCBP2_HUMAN	Poly(rC)-binding protein 2 (Alpha-CP2) (Heterogeneous nuclear ribonucleoprotein E2) (hnRNP E2)	PCBP2
Q15393	SF3B3_HUMAN	Splicing factor 3B subunit 3 (Pre-mRNA-splicing factor SF3b 130 kDa subunit) (SF3b130) (STAF130) (Spliceosome-associated protein 130) (SAP 130)	SF3B3 KIAA0017 SAP130
Q15404	RSU1_HUMAN	Ras suppressor protein 1 (RSP-1) (Rsu-1)	RSU1 RSP1
Q15413	RYR3_HUMAN	Ryanodine receptor 3 (RYR-3) (RyR3) (Brain ryanodine receptor-calcium release channel) (Brain-type ryanodine receptor) (Type 3 ryanodine receptor)	RYR3 HBRR
Q15417	CNN3_HUMAN	Calponin-3 (Calponin, acidic isoform)	CNN3
Q15435	PP1R7_HUMAN	Protein phosphatase 1 regulatory subunit 7 (Protein phosphatase 1 regulatory subunit 22)	PPP1R7 SDS22
Q15436	SC23A_HUMAN	Protein transport protein Sec23A (hSec23A) (SEC23-related protein A)	SEC23A
Q15631	TSN_HUMAN	Translin (EC 3.1.-.-) (Component 3 of promoter of RISC) (C3PO)	TSN
Q15691	MARE1_HUMAN	Microtubule-associated protein RP/EB family member 1 (APC-binding protein EB1) (End-binding protein 1) (EB1)	MAPRE1
Q15717	ELAV1_HUMAN	ELAV-like protein 1 (Hu-antigen R) (HuR)	ELAVL1 HUR
Q15735	PI5PA_HUMAN	Phosphatidylinositol 4,5-bisphosphate 5-phosphatase A (EC 3.1.3.56) (Inositol polyphosphate 5-phosphatase J)	INPP5J PIB5PA PIPP
Q15911	ZFHX3_HUMAN	Zinc finger homeobox protein 3 (AT motif-binding factor 1) (AT-binding transcription factor 1) (Alpha-fetoprotein enhancer-binding protein) (Zinc finger homeodomain protein 3) (ZFH-3)	ZFHX3 ATBF1
Q16181	SEPT7_HUMAN	Septin-7 (CDC10 protein homolog)	SEPTIN7 CDC10 SEPT7
Q16363	LAMA4_HUMAN	Laminin subunit alpha-4 (Laminin-14 subunit alpha) (Laminin-8 subunit alpha) (Laminin-9 subunit alpha)	LAMA4
Q16401	PSMD5_HUMAN	26S proteasome non-ATPase regulatory subunit 5 (26S protease subunit S5 basic) (26S proteasome subunit S5B)	PSMD5 KIAA0072
Q16555	DPYL2_HUMAN	Dihydropyrimidinase-related protein 2 (DRP-2) (Collapsin response mediator protein 2) (CRMP-2) (N2A3) (Unc-33-like phosphoprotein 2) (ULIP-2)	DPYSL2 CRMP2 ULIP2
Q16643	DREB_HUMAN	Drebrin (Developmentally-regulated brain protein)	DBN1 D0S117E
Q16822	PCKGM_HUMAN	Phosphoenolpyruvate carboxykinase [GTP], mitochondrial (PEPCK-M) (EC 4.1.1.32)	PCK2 PEPCK2
Q16851	UGPA_HUMAN	UTP--glucose-1-phosphate uridylyltransferase (EC 2.7.7.9) (UDP-glucose pyrophosphorylase) (UDPGP) (UGPase)	UGP2 UGP1
Q16853	AOC3_HUMAN	Membrane primary amine oxidase (EC 1.4.3.21) (Copper amine oxidase) (HPAO) (Semicarbazide-sensitive amine oxidase) (SSAO) (Vascular adhesion protein 1) (VAP-1)	AOC3 VAP1
Q16891	MIC60_HUMAN	MICOS complex subunit MIC60 (Cell proliferation-inducing gene 4/52 protein) (Mitochondrial inner membrane protein) (Mitofilin) (p87/89)	IMMT HMP MIC60 MINOS2 PIG4 PIG52
Q1MSJ5	CSPP1_HUMAN	Centrosome and spindle pole-associated protein 1	CSPP1 CSPP
Q24JP5	T132A_HUMAN	Transmembrane protein 132A (HSPA5-binding protein 1)	TMEM132A HSPA5BP1 KIAA1583
Q27J81	INF2_HUMAN	Inverted formin-2 (HBEBP2-binding protein C)	INF2 C14orf151 C14orf173
Q2LD37	K1109_HUMAN	Transmembrane protein KIAA1109 (Fragile site-associated protein)	KIAA1109 FSA KIAA1371
Q2M389	WASC4_HUMAN	WASH complex subunit 4 (Strumpellin and WASH-interacting protein) (SWIP) (WASH complex subunit SWIP)	WASHC4 KIAA1033
Q2VIR3	IF2GL_HUMAN	Eukaryotic translation initiation factor 2 subunit 3B (EC 3.6.5.3) (Eukaryotic translation initiation factor 2 subunit gamma A) (eIF-2-gamma A) (eIF-2gA)	EIF2S3B
Q3KQV9	UAP1L_HUMAN	UDP-N-acetylhexosamine pyrophosphorylase-like protein 1 (EC 2.7.7.-)	UAP1L1
Q3SY69	AL1L2_HUMAN	Mitochondrial 10-formyltetrahydrofolate dehydrogenase (Mitochondrial 10-FTHFDH) (mtFDH) (EC 1.5.1.6) (Aldehyde dehydrogenase family 1 member L2)	ALDH1L2
Q3T8J9	GON4L_HUMAN	GON-4-like protein (GON-4 homolog)	GON4L GON4 KIAA1606
Q4AC94	C2CD3_HUMAN	C2 domain-containing protein 3	C2CD3
Q4G0P3	HYDIN_HUMAN	Hydrocephalus-inducing protein homolog	HYDIN HYDIN1 KIAA1864
Q4LDE5	SVEP1_HUMAN	Sushi, von Willebrand factor type A, EGF and pentraxin domain-containing protein 1 (CCP module-containing protein 22) (Polydom) (Selectin-like osteoblast-derived protein) (SEL-OB) (Serologically defined breast cancer antigen NY-BR-38)	SVEP1 C9orf13 CCP22 SELOB
Q562F6	SGO2_HUMAN	Shugoshin 2 (Shugoshin-2) (Shugoshin-like 2) (Tripin)	SGO2 SGOL2
Q58EX7	PKHG4_HUMAN	Puratrophin-1 (Pleckstrin homology domain-containing family G member 4) (PH domain-containing family G member 4) (Purkinje cell atrophy-associated protein 1)	PLEKHG4 PRTPHN1
Q5CZC0	FSIP2_HUMAN	Fibrous sheath-interacting protein 2	FSIP2
Q5GLZ8	HERC4_HUMAN	Probable E3 ubiquitin-protein ligase HERC4 (EC 2.3.2.26) (HECT domain and RCC1-like domain-containing protein 4) (HECT-type E3 ubiquitin transferase HERC4)	HERC4 KIAA1593
Q5JPB2	ZN831_HUMAN	Zinc finger protein 831	ZNF831 C20orf174
Q5JRA6	TGO1_HUMAN	Transport and Golgi organization protein 1 homolog (TANGO1) (C219-reactive peptide) (D320) (Melanoma inhibitory activity protein 3)	MIA3 KIAA0268 TANGO UNQ6077/PRO20088
Q5JSZ5	PRC2B_HUMAN	Protein PRRC2B (HLA-B-associated transcript 2-like 1) (Proline-rich coiled-coil protein 2B)	PRRC2B BAT2L BAT2L1 KIAA0515
Q5JTV8	TOIP1_HUMAN	Torsin-1A-interacting protein 1 (Lamin-associated protein 1B) (LAP1B)	TOR1AIP1 LAP1
Q5M9N0	CD158_HUMAN	Coiled-coil domain-containing protein 158	CCDC158
Q5SNT2	TM201_HUMAN	Transmembrane protein 201 (Spindle-associated membrane protein 1)	TMEM201 NET5 SAMP1
Q5SSJ5	HP1B3_HUMAN	Heterochromatin protein 1-binding protein 3 (Protein HP1-BP74)	HP1BP3
Q5T011	SZT2_HUMAN	KICSTOR complex protein SZT2 (Seizure threshold 2 protein homolog)	SZT2 C1orf84 KIAA0467
Q5T0Z8	CF132_HUMAN	Uncharacterized protein C6orf132	C6orf132
Q5T1H1	EYS_HUMAN	Protein eyes shut homolog (Epidermal growth factor-like protein 10) (EGF-like protein 10) (Epidermal growth factor-like protein 11) (EGF-like protein 11) (Protein spacemaker homolog)	EYS C6orf178 C6orf179 C6orf180 EGFL10 EGFL11 SPAM UNQ9424/PRO34591
Q5T4S7	UBR4_HUMAN	E3 ubiquitin-protein ligase UBR4 (EC 2.3.2.27) (600 kDa retinoblastoma protein-associated factor) (N-recognin-4) (RING-type E3 ubiquitin transferase UBR4) (Retinoblastoma-associated factor of 600 kDa) (RBAF600) (p600) (Zinc finger UBR1-type protein 1)	UBR4 KIAA0462 KIAA1307 RBAF600 ZUBR1
Q5T5P2	SKT_HUMAN	Sickle tail protein homolog	KIAA1217 SKT
Q5TCY1	TTBK1_HUMAN	Tau-tubulin kinase 1 (EC 2.7.11.1) (Brain-derived tau kinase)	TTBK1 BDTK KIAA1855
Q5THK1	PR14L_HUMAN	Protein PRR14L (Proline rich 14-like protein)	PRR14L C22orf30
Q5VST9	OBSCN_HUMAN	Obscurin (EC 2.7.11.1) (Obscurin-RhoGEF) (Obscurin-myosin light chain kinase) (Obscurin-MLCK)	OBSCN KIAA1556 KIAA1639
P43652	AFAM_HUMAN	Afamin (Alpha-albumin) (Alpha-Alb)	AFM ALB2 ALBA
Q5VU43	MYOME_HUMAN	Myomegalin (Cardiomyopathy-associated protein 2) (Phosphodiesterase 4D-interacting protein)	PDE4DIP CMYA2 KIAA0454 KIAA0477 MMGL
Q5VUA4	ZN318_HUMAN	Zinc finger protein 318 (Endocrine regulatory protein)	ZNF318 HRIHFB2436
Q63HN8	RN213_HUMAN	E3 ubiquitin-protein ligase RNF213 (EC 2.3.2.27) (EC 3.6.4.-) (ALK lymphoma oligomerization partner on chromosome 17) (Mysterin) (RING finger protein 213) (RING-type E3 ubiquitin transferase RNF213)	RNF213 ALO17 C17orf27 KIAA1554 KIAA1618 MYSTR
Q659C4	LAR1B_HUMAN	La-related protein 1B (La ribonucleoprotein domain family member 1B) (La ribonucleoprotein domain family member 2) (La-related protein 2)	LARP1B LARP2
Q66GS9	CP135_HUMAN	Centrosomal protein of 135 kDa (Cep135) (Centrosomal protein 4)	CEP135 CEP4 KIAA0635
Q68CZ2	TENS3_HUMAN	Tensin-3 (Tensin-like SH2 domain-containing protein 1) (Tumor endothelial marker 6)	TNS3 TEM6 TENS1 TPP
Q69YN4	VIR_HUMAN	Protein virilizer homolog	VIRMA KIAA1429 MSTP054
Q6DKJ4	NXN_HUMAN	Nucleoredoxin (EC 1.8.1.8)	NXN NRX
Q6EMK4	VASN_HUMAN	Vasorin (Protein slit-like 2)	VASN SLITL2 UNQ314/PRO357/PRO1282
P48380	RFX3_HUMAN	Transcription factor RFX3 (Regulatory factor X 3)	RFX3
Q6IA17	SIGIR_HUMAN	Single Ig IL-1-related receptor (Single Ig IL-1R-related molecule) (Single immunoglobulin domain-containing IL1R-related protein) (Toll/interleukin-1 receptor 8) (TIR8)	SIGIRR UNQ301/PRO342
Q6IS14	IF5AL_HUMAN	Eukaryotic translation initiation factor 5A-1-like (eIF-5A-1-like) (eIF-5A1-like) (Eukaryotic initiation factor 5A isoform 1-like)	EIF5AL1
Q6JQN1	ACD10_HUMAN	Acyl-CoA dehydrogenase family member 10 (ACAD-10) (EC 1.3.99.-)	ACAD10
Q6KC79	NIPBL_HUMAN	Nipped-B-like protein (Delangin) (SCC2 homolog)	NIPBL IDN3 SCC2
Q6N022	TEN4_HUMAN	Teneurin-4 (Ten-4) (Protein Odd Oz/ten-m homolog 4) (Tenascin-M4) (Ten-m4) (Teneurin transmembrane protein 4)	TENM4 KIAA1302 ODZ4 TNM4
Q6NY19	KANK3_HUMAN	KN motif and ankyrin repeat domain-containing protein 3 (Ankyrin repeat domain-containing protein 47)	KANK3 ANKRD47
Q8NHY2	COP1_HUMAN	E3 ubiquitin-protein ligase COP1 (EC 2.3.2.27) (Constitutive photomorphogenesis protein 1 homolog) (hCOP1) (RING finger and WD repeat domain protein 2) (RING finger protein 200) (RING-type E3 ubiquitin transferase RFWD2)	COP1 RFWD2 RNF200
Q8N7U6	EFHB_HUMAN	EF-hand domain-containing family member B	EFHB
Q6NZI2	CAVN1_HUMAN	Caveolae-associated protein 1 (Cavin-1) (Polymerase I and transcript release factor)	CAVIN1 PTRF FKSG13
Q6P0Q8	MAST2_HUMAN	Microtubule-associated serine/threonine-protein kinase 2 (EC 2.7.11.1)	MAST2 KIAA0807 MAST205
Q6R327	RICTR_HUMAN	Rapamycin-insensitive companion of mTOR (AVO3 homolog) (hAVO3)	RICTOR KIAA1999
Q6V0I7	FAT4_HUMAN	Protocadherin Fat 4 (hFat4) (Cadherin family member 14) (FAT tumor suppressor homolog 4) (Fat-like cadherin protein FAT-J)	FAT4 CDHF14 FATJ Nbla00548
Q6WCQ1	MPRIP_HUMAN	Myosin phosphatase Rho-interacting protein (M-RIP) (Rho-interacting protein 3) (RIP3) (p116Rip)	MPRIP KIAA0864 MRIP RHOIP3
Q6WKZ4	RFIP1_HUMAN	Rab11 family-interacting protein 1 (Rab11-FIP1) (Rab-coupling protein)	RAB11FIP1 RCP
Q6WRI0	IGS10_HUMAN	Immunoglobulin superfamily member 10 (IgSF10) (Calvaria mechanical force protein 608) (CMF608)	IGSF10 CMF608
Q6ZMY3	SPOC1_HUMAN	SPOC domain-containing protein 1	SPOCD1
Q6ZQQ6	WDR87_HUMAN	WD repeat-containing protein 87 (Testis development protein NYD-SP11)	WDR87
Q6ZRS2	SRCAP_HUMAN	Helicase SRCAP (EC 3.6.4.-) (Domino homolog 2) (Snf2-related CBP activator)	SRCAP KIAA0309
Q13618	CUL3_HUMAN	Cullin-3 (CUL-3)	CUL3 KIAA0617
Q6ZT12	UBR3_HUMAN	E3 ubiquitin-protein ligase UBR3 (EC 2.3.2.27) (N-recognin-3) (RING-type E3 ubiquitin transferase UBR3) (Ubiquitin-protein ligase E3-alpha-3) (Ubiquitin-protein ligase E3-alpha-III) (Zinc finger protein 650)	UBR3 KIAA2024 ZNF650
Q709C8	VP13C_HUMAN	Vacuolar protein sorting-associated protein 13C	VPS13C KIAA1421
Q709F0	ACD11_HUMAN	Acyl-CoA dehydrogenase family member 11 (ACAD-11) (EC 1.3.8.-)	ACAD11
Q70SY1	CR3L2_HUMAN	Cyclic AMP-responsive element-binding protein 3-like protein 2 (cAMP-responsive element-binding protein 3-like protein 2) (BBF2 human homolog on chromosome 7) [Cleaved into: Processed cyclic AMP-responsive element-binding protein 3-like protein 2]	CREB3L2 BBF2H7
Q71U36	TBA1A_HUMAN	Tubulin alpha-1A chain (Alpha-tubulin 3) (Tubulin B-alpha-1) (Tubulin alpha-3 chain) [Cleaved into: Detyrosinated tubulin alpha-1A chain]	TUBA1A TUBA3
P68366	TBA4A_HUMAN	Tubulin alpha-4A chain (Alpha-tubulin 1) (Testis-specific alpha-tubulin) (Tubulin H2-alpha) (Tubulin alpha-1 chain)	TUBA4A TUBA1
Q9NY65	TBA8_HUMAN	Tubulin alpha-8 chain (Alpha-tubulin 8) (Tubulin alpha chain-like 2)	TUBA8 TUBAL2
A6NHL2	TBAL3_HUMAN	Tubulin alpha chain-like 3	TUBAL3
Q76L83	ASXL2_HUMAN	Putative Polycomb group protein ASXL2 (Additional sex combs-like protein 2)	ASXL2 ASXH2 KIAA1685
Q76NI1	KNDC1_HUMAN	Kinase non-catalytic C-lobe domain-containing protein 1 (KIND domain-containing protein 1) (Cerebral protein 9) (Protein very KIND) (v-KIND) (Ras-GEF domain-containing family member 2)	KNDC1 C10orf23 KIAA1768 RASGEF2 VKIND hucep-9
Q7L576	CYFP1_HUMAN	Cytoplasmic FMR1-interacting protein 1 (Specifically Rac1-associated protein 1) (Sra-1) (p140sra-1)	CYFIP1 KIAA0068
Q7LBC6	KDM3B_HUMAN	Lysine-specific demethylase 3B (EC 1.14.11.65) (JmjC domain-containing histone demethylation protein 2B) (Jumonji domain-containing protein 1B) (Nuclear protein 5qNCA) ([histone H3]-dimethyl-L-lysine(9) demethylase 3B)	KDM3B C5orf7 JHDM2B JMJD1B KIAA1082
Q7RTP6	MICA3_HUMAN	[F-actin]-monooxygenase MICAL3 (EC 1.14.13.225) (Molecule interacting with CasL protein 3) (MICAL-3)	MICAL3 KIAA0819 KIAA1364
Q7Z392	TPC11_HUMAN	Trafficking protein particle complex subunit 11	TRAPPC11 C4orf41
Q7Z3J2	VP35L_HUMAN	VPS35 endosomal protein sorting factor-like (Esophageal cancer-associated protein)	VPS35L C16orf62 101F10.2
Q7Z4H8	PLGT3_HUMAN	Protein O-glucosyltransferase 3 (EC 2.4.1.-) (KDEL motif-containing protein 2) (Protein O-xylosyltransferase POGLUT3) (EC 2.4.2.-)	POGLUT3 KDELC2 UNQ1904/PRO4350
Q7Z4T9	CFA91_HUMAN	Cilia- and flagella-associated protein 91 (CFAP91) (AMY-1-associating protein expressed in testis 1) (AAT-1) (MYCBP/AMY-1-associated testis-expressed protein 1) (Protein MAATS1)	CFAP91 AAT1 C3orf15 MAATS1
Q7Z4V5	HDGR2_HUMAN	Hepatoma-derived growth factor-related protein 2 (HDGF-related protein 2) (HRP-2) (Hepatoma-derived growth factor 2) (HDGF-2)	HDGFL2 HDGF2 HDGFRP2 HRP2 UNQ785/PRO1604
Q7Z5P9	MUC19_HUMAN	Mucin-19 (MUC-19)	MUC19
Q7Z745	MRO2B_HUMAN	Maestro heat-like repeat-containing protein family member 2B (HEAT repeat-containing protein 7B2) (Sperm PKA-interacting factor) (SPIF)	MROH2B HEATR7B2
Q7Z7A1	CNTRL_HUMAN	Centriolin (Centrosomal protein 1) (Centrosomal protein of 110 kDa) (Cep110)	CNTRL CEP1 CEP110
Q7Z7G8	VP13B_HUMAN	Vacuolar protein sorting-associated protein 13B (Cohen syndrome protein 1)	VPS13B CHS1 COH1 KIAA0532
Q86TX2	ACOT1_HUMAN	Acyl-coenzyme A thioesterase 1 (Acyl-CoA thioesterase 1) (EC 3.1.2.-) (CTE-I) (CTE-Ib) (Inducible cytosolic acyl-coenzyme A thioester hydrolase) (Long chain acyl-CoA thioester hydrolase) (Long chain acyl-CoA hydrolase) (Palmitoyl-coenzyme A thioesterase) (EC 3.1.2.2)	ACOT1 CTE1
Q86U42	PABP2_HUMAN	Polyadenylate-binding protein 2 (PABP-2) (Poly(A)-binding protein 2) (Nuclear poly(A)-binding protein 1) (Poly(A)-binding protein II) (PABII) (Polyadenylate-binding nuclear protein 1)	PABPN1 PAB2 PABP2
Q86UP3	ZFHX4_HUMAN	Zinc finger homeobox protein 4 (Zinc finger homeodomain protein 4) (ZFH-4)	ZFHX4
Q86UQ4	ABCAD_HUMAN	ATP-binding cassette sub-family A member 13	ABCA13
Q86UR5	RIMS1_HUMAN	Regulating synaptic membrane exocytosis protein 1 (Rab-3-interacting molecule 1) (RIM 1) (Rab-3-interacting protein 2)	RIMS1 KIAA0340 RAB3IP2 RIM1 Nbla00761
Q9UQ26	RIMS2_HUMAN	Regulating synaptic membrane exocytosis protein 2 (Rab-3-interacting molecule 2) (RIM 2) (Rab-3-interacting protein 3)	RIMS2 KIAA0751 RAB3IP3 RIM2
Q86UU0	BCL9L_HUMAN	B-cell CLL/lymphoma 9-like protein (B-cell lymphoma 9-like protein) (BCL9-like protein) (Protein BCL9-2)	BCL9L DLNB11
Q86VF2	IGFN1_HUMAN	Immunoglobulin-like and fibronectin type III domain-containing protein 1 (EEF1A2-binding protein 1) (KY-interacting protein 1)	IGFN1 EEF1A2BP1 KYIP1
Q86VI3	IQGA3_HUMAN	Ras GTPase-activating-like protein IQGAP3	IQGAP3
Q86VP3	PACS2_HUMAN	Phosphofurin acidic cluster sorting protein 2 (PACS-2) (PACS1-like protein)	PACS2 KIAA0602 PACS1L
Q86VP6	CAND1_HUMAN	Cullin-associated NEDD8-dissociated protein 1 (Cullin-associated and neddylation-dissociated protein 1) (TBP-interacting protein of 120 kDa A) (TBP-interacting protein 120A) (p120 CAND1)	CAND1 KIAA0829 TIP120 TIP120A
Q86VV8	RTTN_HUMAN	Rotatin	RTTN
Q86WG5	MTMRD_HUMAN	Myotubularin-related protein 13 (Inactive phosphatidylinositol 3-phosphatase 13) (SET-binding factor 2)	SBF2 CMT4B2 KIAA1766 MTMR13
Q86X76	NIT1_HUMAN	Deaminated glutathione amidase (dGSH amidase) (EC 3.5.1.128) (Nitrilase homolog 1)	NIT1
Q86XX4	FRAS1_HUMAN	Extracellular matrix protein FRAS1	FRAS1 KIAA1500
Q8IUA7	ABCA9_HUMAN	ATP-binding cassette sub-family A member 9	ABCA9
Q8IUG5	MY18B_HUMAN	Unconventional myosin-XVIIIb	MYO18B
Q8IUX7	AEBP1_HUMAN	Adipocyte enhancer-binding protein 1 (AE-binding protein 1) (Aortic carboxypeptidase-like protein)	AEBP1 ACLP
Q8IVF2	AHNK2_HUMAN	Protein AHNAK2	AHNAK2 C14orf78 KIAA2019
Q8IVF4	DYH10_HUMAN	Dynein heavy chain 10, axonemal (Axonemal beta dynein heavy chain 10) (Ciliary dynein heavy chain 10)	DNAH10 KIAA2017
Q8IVL1	NAV2_HUMAN	Neuron navigator 2 (EC 3.6.4.12) (Helicase APC down-regulated 1) (Pore membrane and/or filament-interacting-like protein 2) (Retinoic acid inducible in neuroblastoma 1) (Steerin-2) (Unc-53 homolog 2) (unc53H2)	NAV2 HELAD1 KIAA1419 POMFIL2 RAINB1 STEERIN2
Q8IVL6	P3H3_HUMAN	Prolyl 3-hydroxylase 3 (EC 1.14.11.7) (Leprecan-like protein 2) (Protein B)	P3H3 LEPREL2
Q8IW45	NNRD_HUMAN	ATP-dependent (S)-NAD(P)H-hydrate dehydratase (EC 4.2.1.93) (ATP-dependent NAD(P)HX dehydratase) (Carbohydrate kinase domain-containing protein) (NAD(P)HX dehydratase)	NAXD CARKD
Q8IWQ3	BRSK2_HUMAN	Serine/threonine-protein kinase BRSK2 (EC 2.7.11.1) (Brain-selective kinase 2) (EC 2.7.11.26) (Brain-specific serine/threonine-protein kinase 2) (BR serine/threonine-protein kinase 2) (Serine/threonine-protein kinase 29) (Serine/threonine-protein kinase SAD-A)	BRSK2 C11orf7 PEN11B SADA STK29 HUSSY-12
Q8IX30	SCUB3_HUMAN	Signal peptide, CUB and EGF-like domain-containing protein 3	SCUBE3 CEGF3
Q8IY17	PLPL6_HUMAN	Patatin-like phospholipase domain-containing protein 6 (EC 3.1.1.5) (Neuropathy target esterase)	PNPLA6 NTE
Q6ZV29	PLPL7_HUMAN	Patatin-like phospholipase domain-containing protein 7 (EC 3.1.1.-) (EC 3.1.1.5)	PNPLA7 C9orf111
Q8IY92	SLX4_HUMAN	Structure-specific endonuclease subunit SLX4 (BTB/POZ domain-containing protein 12)	SLX4 BTBD12 KIAA1784 KIAA1987
Q8IYW2	CFA46_HUMAN	Cilia- and flagella-associated protein 46 (Tetratricopeptide repeat protein 40)	CFAP46 C10orf123 C10orf124 C10orf92 C10orf93 TTC40
Q8IZ83	A16A1_HUMAN	Aldehyde dehydrogenase family 16 member A1	ALDH16A1
Q8IZC6	CORA1_HUMAN	Collagen alpha-1(XXVII) chain	COL27A1 KIAA1870
Q8IZD2	KMT2E_HUMAN	Inactive histone-lysine N-methyltransferase 2E (Inactive lysine N-methyltransferase 2E) (Myeloid/lymphoid or mixed-lineage leukemia protein 5)	KMT2E MLL5
Q8IZF6	AGRG4_HUMAN	Adhesion G-protein coupled receptor G4 (G-protein coupled receptor 112)	ADGRG4 GPR112
Q8IZP0	ABI1_HUMAN	Abl interactor 1 (Abelson interactor 1) (Abi-1) (Abl-binding protein 4) (AblBP4) (Eps8 SH3 domain-binding protein) (Eps8-binding protein) (Nap1-binding protein) (Nap1BP) (Spectrin SH3 domain-binding protein 1) (e3B1)	ABI1 SSH3BP1
Q8IZQ8	MYCD_HUMAN	Myocardin	MYOCD MYCD
Q8IZX4	TAF1L_HUMAN	Transcription initiation factor TFIID subunit 1-like (TAF(II)210) (TBP-associated factor 1-like) (TBP-associated factor 210 kDa) (Transcription initiation factor TFIID 210 kDa subunit)	TAF1L
Q8N122	RPTOR_HUMAN	Regulatory-associated protein of mTOR (Raptor) (p150 target of rapamycin (TOR)-scaffold protein)	RPTOR KIAA1303 RAPTOR
Q8N1F7	NUP93_HUMAN	Nuclear pore complex protein Nup93 (93 kDa nucleoporin) (Nucleoporin Nup93)	NUP93 KIAA0095
Q8N1I0	DOCK4_HUMAN	Dedicator of cytokinesis protein 4	DOCK4 KIAA0716
Q8N1W1	ARG28_HUMAN	Rho guanine nucleotide exchange factor 28 (190 kDa guanine nucleotide exchange factor) (p190-RhoGEF) (p190RhoGEF) (Rho guanine nucleotide exchange factor)	ARHGEF28 KIAA1998 RGNEF
Q8N205	SYNE4_HUMAN	Nesprin-4 (KASH domain-containing protein 4) (KASH4) (Nuclear envelope spectrin repeat protein 4)	SYNE4 C19orf46
Q8N3D4	EH1L1_HUMAN	EH domain-binding protein 1-like protein 1	EHBP1L1
Q8N3V7	SYNPO_HUMAN	Synaptopodin	SYNPO KIAA1029
Q8N9C0	IGS22_HUMAN	Immunoglobulin superfamily member 22 (IgSF22)	IGSF22
Q8NBJ7	SUMF2_HUMAN	Inactive C-alpha-formylglycine-generating enzyme 2 (Paralog of formylglycine-generating enzyme) (pFGE) (Sulfatase-modifying factor 2)	SUMF2 PSEC0171 UNQ1968/PRO4500
Q8NC56	LEMD2_HUMAN	LEM domain-containing protein 2 (hLEM2)	LEMD2
Q8NCM8	DYHC2_HUMAN	Cytoplasmic dynein 2 heavy chain 1 (Cytoplasmic dynein 2 heavy chain) (Dynein cytoplasmic heavy chain 2) (Dynein heavy chain 11) (hDHC11) (Dynein heavy chain isotype 1B)	DYNC2H1 DHC1B DHC2 DNCH2 DYH1B KIAA1997
Q8NDA2	HMCN2_HUMAN	Hemicentin-2	HMCN2
Q8NDA8	MROH1_HUMAN	Maestro heat-like repeat-containing protein family member 1 (HEAT repeat-containing protein 7A)	MROH1 HEATR7A KIAA1833
Q8NEZ4	KMT2C_HUMAN	Histone-lysine N-methyltransferase 2C (Lysine N-methyltransferase 2C) (EC 2.1.1.354) (Homologous to ALR protein) (Myeloid/lymphoid or mixed-lineage leukemia protein 3)	KMT2C HALR KIAA1506 MLL3
Q8NF91	SYNE1_HUMAN	Nesprin-1 (Enaptin) (KASH domain-containing protein 1) (KASH1) (Myocyte nuclear envelope protein 1) (Myne-1) (Nuclear envelope spectrin repeat protein 1) (Synaptic nuclear envelope protein 1) (Syne-1)	SYNE1 C6orf98 KIAA0796 KIAA1262 KIAA1756 MYNE1
Q5T1M5	FKB15_HUMAN	FK506-binding protein 15 (FKBP-15) (133 kDa FK506-binding protein) (133 kDa FKBP) (FKBP-133) (WASP- and FKBP-like protein) (WAFL)	FKBP15 KIAA0674
Q8NHM5	KDM2B_HUMAN	Lysine-specific demethylase 2B (EC 1.14.11.27) (CXXC-type zinc finger protein 2) (F-box and leucine-rich repeat protein 10) (F-box protein FBL10) (F-box/LRR-repeat protein 10) (JmjC domain-containing histone demethylation protein 1B) (Jumonji domain-containing EMSY-interactor methyltransferase motif protein) (Protein JEMMA) (Protein-containing CXXC domain 2) ([Histone-H3]-lysine-36 demethylase 1B)	KDM2B CXXC2 FBL10 FBXL10 JHDM1B NDY1 PCCX2
Q8TCD5	NT5C_HUMAN	5'(3')-deoxyribonucleotidase, cytosolic type (EC 3.1.3.-) (Cytosolic 5',3'-pyrimidine nucleotidase) (Deoxy-5'-nucleotidase 1) (dNT-1)	NT5C DNT1 UMPH2
Q8TCG5	CPT1C_HUMAN	Carnitine O-palmitoyltransferase 1, brain isoform (CPT1-B) (EC 2.3.1.21) (CPT IC) (Carnitine O-palmitoyltransferase I, brain isoform) (CPTI-B) (Carnitine palmitoyltransferase 1C)	CPT1C CATL1
Q8TD26	CHD6_HUMAN	Chromodomain-helicase-DNA-binding protein 6 (CHD-6) (EC 3.6.4.12) (ATP-dependent helicase CHD6) (Radiation-induced gene B protein)	CHD6 CHD5 KIAA1335 RIGB
Q8TD57	DYH3_HUMAN	Dynein heavy chain 3, axonemal (Axonemal beta dynein heavy chain 3) (HsADHC3) (Ciliary dynein heavy chain 3) (Dnahc3-b)	DNAH3 DNAHC3B
Q8TDM6	DLG5_HUMAN	Disks large homolog 5 (Discs large protein P-dlg) (Placenta and prostate DLG)	DLG5 KIAA0583 PDLG
Q8TDW7	FAT3_HUMAN	Protocadherin Fat 3 (hFat3) (Cadherin family member 15) (FAT tumor suppressor homolog 3)	FAT3 CDHF15 KIAA1989
Q8TDY2	RBCC1_HUMAN	RB1-inducible coiled-coil protein 1 (FAK family kinase-interacting protein of 200 kDa) (FIP200)	RB1CC1 KIAA0203 RBICC
Q8TEQ8	PIGO_HUMAN	GPI ethanolamine phosphate transferase 3 (EC 2.-.-.-) (Phosphatidylinositol-glycan biosynthesis class O protein) (PIG-O)	PIGO UNQ632/PRO1249
Q8TER5	ARH40_HUMAN	Rho guanine nucleotide exchange factor 40 (Protein SOLO)	ARHGEF40 SOLO
Q8TEW8	PAR3L_HUMAN	Partitioning defective 3 homolog B (Amyotrophic lateral sclerosis 2 chromosomal region candidate gene 19 protein) (PAR3-beta) (Partitioning defective 3-like protein) (PAR3-L protein)	PARD3B ALS2CR19 PAR3B PAR3L
Q8TEW0	PARD3_HUMAN	Partitioning defective 3 homolog (PAR-3) (PARD-3) (Atypical PKC isotype-specific-interacting protein) (ASIP) (CTCL tumor antigen se2-5) (PAR3-alpha)	PARD3 PAR3 PAR3A
Q8WVB6	CTF18_HUMAN	Chromosome transmission fidelity protein 18 homolog (hCTF18) (CHL12)	CHTF18 C16orf41 CTF18
Q8WVM8	SCFD1_HUMAN	Sec1 family domain-containing protein 1 (SLY1 homolog) (Sly1p) (Syntaxin-binding protein 1-like 2)	SCFD1 C14orf163 KIAA0917 STXBP1L2 FKSG23
Q8WX93	PALLD_HUMAN	Palladin (SIH002) (Sarcoma antigen NY-SAR-77)	PALLD KIAA0992 CGI-151
Q8WXG9	AGRV1_HUMAN	Adhesion G-protein coupled receptor V1 (ADGRV1) (EC 3.4.-.-) (G-protein coupled receptor 98) (Monogenic audiogenic seizure susceptibility protein 1 homolog) (Usher syndrome type-2C protein) (Very large G-protein coupled receptor 1) [Cleaved into: ADGRV1 subunit alpha; ADGRV1 subunit beta]	ADGRV1 GPR98 KIAA0686 KIAA1943 MASS1 VLGR1
Q8WXH0	SYNE2_HUMAN	Nesprin-2 (KASH domain-containing protein 2) (KASH2) (Nuclear envelope spectrin repeat protein 2) (Nucleus and actin connecting element protein) (Protein NUANCE) (Synaptic nuclear envelope protein 2) (Syne-2)	SYNE2 KIAA1011 NUA
Q8WXI7	MUC16_HUMAN	Mucin-16 (MUC-16) (Ovarian cancer-related tumor marker CA125) (CA-125) (Ovarian carcinoma antigen CA125)	MUC16 CA125
P02461	CO3A1_HUMAN	Collagen alpha-1(III) chain	COL3A1
P02458	CO2A1_HUMAN	Collagen alpha-1(II) chain (Alpha-1 type II collagen) [Cleaved into: Collagen alpha-1(II) chain; Chondrocalcin]	COL2A1
Q2UY09	COSA1_HUMAN	Collagen alpha-1(XXVIII) chain	COL28A1 COL28
Q9P218	COKA1_HUMAN	Collagen alpha-1(XX) chain	COL20A1 KIAA1510
P53420	CO4A4_HUMAN	Collagen alpha-4(IV) chain	COL4A4
Q14993	COJA1_HUMAN	Collagen alpha-1(XIX) chain (Collagen alpha-1(Y) chain)	COL19A1
Q8WXX0	DYH7_HUMAN	Dynein heavy chain 7, axonemal (Axonemal beta dynein heavy chain 7) (Ciliary dynein heavy chain 7) (Dynein heavy chain-like protein 2) (hDHC2)	DNAH7 KIAA0944
Q8WZ42	TITIN_HUMAN	Titin (EC 2.7.11.1) (Connectin) (Rhabdomyosarcoma antigen MU-RMS-40.14)	TTN
Q92629	SGCD_HUMAN	Delta-sarcoglycan (Delta-SG) (35 kDa dystrophin-associated glycoprotein) (35DAG)	SGCD
Q92817	EVPL_HUMAN	Envoplakin (210 kDa cornified envelope precursor protein) (210 kDa paraneoplastic pemphigus antigen) (p210)	EVPL
Q92841	DDX17_HUMAN	Probable ATP-dependent RNA helicase DDX17 (EC 3.6.4.13) (DEAD box protein 17) (DEAD box protein p72) (DEAD box protein p82) (RNA-dependent helicase p72)	DDX17
P17844	DDX5_HUMAN	Probable ATP-dependent RNA helicase DDX5 (EC 3.6.4.13) (DEAD box protein 5) (RNA helicase p68)	DDX5 G17P1 HELR HLR1
Q92890	UFD1_HUMAN	Ubiquitin recognition factor in ER-associated degradation protein 1 (Ubiquitin fusion degradation protein 1) (UB fusion protein 1)	UFD1 UFD1L
Q92973	TNPO1_HUMAN	Transportin-1 (Importin beta-2) (Karyopherin beta-2) (M9 region interaction protein) (MIP)	TNPO1 KPNB2 MIP1 TRN
Q969P0	IGSF8_HUMAN	Immunoglobulin superfamily member 8 (IgSF8) (CD81 partner 3) (Glu-Trp-Ile EWI motif-containing protein 2) (EWI-2) (Keratinocytes-associated transmembrane protein 4) (KCT-4) (LIR-D1) (Prostaglandin regulatory-like protein) (PGRL) (CD antigen CD316)	IGSF8 CD81P3 EWI2 KCT4
Q969V3	NCLN_HUMAN	Nicalin (Nicastrin-like protein)	NCLN
Q96AT9	RPE_HUMAN	Ribulose-phosphate 3-epimerase (EC 5.1.3.1) (Ribulose-5-phosphate-3-epimerase)	RPE HUSSY-17
Q96CW1	AP2M1_HUMAN	AP-2 complex subunit mu (AP-2 mu chain) (Adaptin-mu2) (Adaptor protein complex AP-2 subunit mu) (Adaptor-related protein complex 2 subunit mu) (Clathrin assembly protein complex 2 mu medium chain) (Clathrin coat assembly protein AP50) (Clathrin coat-associated protein AP50) (HA2 50 kDa subunit) (Plasma membrane adaptor AP-2 50 kDa protein)	AP2M1 CLAPM1 KIAA0109
Q96DN5	TBC31_HUMAN	TBC1 domain family member 31 (WD repeat-containing protein 67)	TBC1D31 WDR67
Q96DT7	ZBT10_HUMAN	Zinc finger and BTB domain-containing protein 10 (Zinc finger protein RIN ZF)	ZBTB10 RINZF RINZFC
Q96EN9	REX1B_HUMAN	Required for excision 1-B domain-containing protein	REX1BD C19orf60
Q96GW7	PGCB_HUMAN	Brevican core protein (Brain-enriched hyaluronan-binding protein) (BEHAB) (Chondroitin sulfate proteoglycan 7)	BCAN BEHAB CSPG7 UNQ2525/PRO6018
Q96HB5	CC120_HUMAN	Coiled-coil domain-containing protein 120	CCDC120 JM11
Q96HC4	PDLI5_HUMAN	PDZ and LIM domain protein 5 (Enigma homolog) (Enigma-like PDZ and LIM domains protein)	PDLIM5 ENH L9
Q96I24	FUBP3_HUMAN	Far upstream element-binding protein 3 (FUSE-binding protein 3)	FUBP3 FBP3
Q96I99	SUCB2_HUMAN	Succinate--CoA ligase [GDP-forming] subunit beta, mitochondrial (EC 6.2.1.4) (GTP-specific succinyl-CoA synthetase subunit beta) (G-SCS) (GTPSCS) (Succinyl-CoA synthetase beta-G chain) (SCS-betaG)	SUCLG2
Q96IU4	ABHEB_HUMAN	Protein ABHD14B (EC 3.-.-.-) (Alpha/beta hydrolase domain-containing protein 14B) (Abhydrolase domain-containing protein 14B) (CCG1-interacting factor B)	ABHD14B CIB
Q96IV0	NGLY1_HUMAN	Peptide-N(4)-(N-acetyl-beta-glucosaminyl)asparagine amidase (PNGase) (hPNGase) (EC 3.5.1.52) (N-glycanase 1) (Peptide:N-glycanase)	NGLY1 PNG1
Q96JB1	DYH8_HUMAN	Dynein heavy chain 8, axonemal (Axonemal beta dynein heavy chain 8) (Ciliary dynein heavy chain 8)	DNAH8
Q96JH8	RADIL_HUMAN	Ras-associating and dilute domain-containing protein	RADIL KIAA1849
Q96JI7	SPTCS_HUMAN	Spatacsin (Colorectal carcinoma-associated protein) (Spastic paraplegia 11 protein)	SPG11 KIAA1840
Q96K76	UBP47_HUMAN	Ubiquitin carboxyl-terminal hydrolase 47 (EC 3.4.19.12) (Deubiquitinating enzyme 47) (Ubiquitin thioesterase 47) (Ubiquitin-specific-processing protease 47)	USP47
Q96KP4	CNDP2_HUMAN	Cytosolic non-specific dipeptidase (EC 3.4.13.18) (CNDP dipeptidase 2) (Carnosine dipeptidase II) (Epididymis secretory protein Li 13) (Glutamate carboxypeptidase-like protein 1) (Peptidase A)	CNDP2 CN2 CPGL HEL-S-13 PEPA
Q96L73	NSD1_HUMAN	Histone-lysine N-methyltransferase, H3 lysine-36 specific (EC 2.1.1.357) (Androgen receptor coactivator 267 kDa protein) (Androgen receptor-associated protein of 267 kDa) (H3-K36-HMTase) (Lysine N-methyltransferase 3B) (Nuclear receptor-binding SET domain-containing protein 1) (NR-binding SET domain-containing protein)	NSD1 ARA267 KMT3B
Q96L91	EP400_HUMAN	E1A-binding protein p400 (EC 3.6.4.-) (CAG repeat protein 32) (Domino homolog) (hDomino) (Trinucleotide repeat-containing gene 12 protein) (p400 kDa SWI2/SNF2-related protein)	EP400 CAGH32 KIAA1498 KIAA1818 TNRC12
Q96M86	DNHD1_HUMAN	Dynein heavy chain domain-containing protein 1 (Dynein heavy chain domain 1-like protein) (Protein CCDC35)	DNHD1 C11orf47 CCDC35 DHCD1 DNHD1L UNQ5781/PRO12970
Q96P44	COLA1_HUMAN	Collagen alpha-1(XXI) chain	COL21A1 COL1AL FP633
Q96P48	ARAP1_HUMAN	Arf-GAP with Rho-GAP domain, ANK repeat and PH domain-containing protein 1 (Centaurin-delta-2) (Cnt-d2)	ARAP1 CENTD2 KIAA0782
Q96PD5	PGRP2_HUMAN	N-acetylmuramoyl-L-alanine amidase (EC 3.5.1.28) (Peptidoglycan recognition protein 2) (Peptidoglycan recognition protein long) (PGRP-L)	PGLYRP2 PGLYRPL PGRPL UNQ3103/PRO10102
Q96PZ7	CSMD1_HUMAN	CUB and sushi domain-containing protein 1 (CUB and sushi multiple domains protein 1)	CSMD1 KIAA1890 UNQ5952/PRO19863
Q96Q89	KI20B_HUMAN	Kinesin-like protein KIF20B (Cancer/testis antigen 90) (CT90) (Kinesin family member 20B) (Kinesin-related motor interacting with PIN1) (M-phase phosphoprotein 1) (MPP1)	KIF20B KRMP1 MPHOSPH1
Q96QE3	ATAD5_HUMAN	ATPase family AAA domain-containing protein 5 (Chromosome fragility-associated gene 1 protein)	ATAD5 C17orf41 FRAG1
O15320	MIA2_HUMAN	Melanoma inhibitory activity protein 2 (MIA protein 2) (CTAGE family member 5 ER export factor) (Cutaneous T-cell lymphoma-associated antigen 5) (Meningioma-expressed antigen 6/11)	MIA2 CTAGE5 MEA11 MEA6 MGEA11 MGEA6
Q9Y467	SALL2_HUMAN	Sal-like protein 2 (Zinc finger protein 795) (Zinc finger protein SALL2) (Zinc finger protein Spalt-2) (Sal-2) (hSal2)	SALL2 KIAA0360 SAL2 ZNF795
Q96RL7	VP13A_HUMAN	Vacuolar protein sorting-associated protein 13A (Chorea-acanthocytosis protein) (Chorein)	VPS13A CHAC KIAA0986
Q96RT7	GCP6_HUMAN	Gamma-tubulin complex component 6 (GCP-6)	TUBGCP6 GCP6 KIAA1669
Q9BZA7	PC11X_HUMAN	Protocadherin-11 X-linked (Protocadherin-11) (Protocadherin on the X chromosome) (PCDH-X) (Protocadherin-S)	PCDH11X KIAA1326 PCDH11 PCDHX
Q96RW7	HMCN1_HUMAN	Hemicentin-1 (Fibulin-6) (FIBL-6)	HMCN1 FIBL6
Q99466	NOTC4_HUMAN	Neurogenic locus notch homolog protein 4 (Notch 4) (hNotch4) [Cleaved into: Notch 4 extracellular truncation; Notch 4 intracellular domain]	NOTCH4 INT3
Q99623	PHB2_HUMAN	Prohibitin-2 (B-cell receptor-associated protein BAP37) (D-prohibitin) (Repressor of estrogen receptor activity)	PHB2 BAP REA
Q99698	LYST_HUMAN	Lysosomal-trafficking regulator (Beige homolog)	LYST CHS CHS1
Q99714	HCD2_HUMAN	3-hydroxyacyl-CoA dehydrogenase type-2 (EC 1.1.1.35) (17-beta-hydroxysteroid dehydrogenase 10) (17-beta-HSD 10) (EC 1.1.1.51) (2-methyl-3-hydroxybutyryl-CoA dehydrogenase) (MHBD) (3-hydroxy-2-methylbutyryl-CoA dehydrogenase) (EC 1.1.1.178) (3-hydroxyacyl-CoA dehydrogenase type II) (Endoplasmic reticulum-associated amyloid beta-peptide-binding protein) (Mitochondrial ribonuclease P protein 2) (Mit…	HSD17B10 ERAB HADH2 MRPP2 SCHAD SDR5C1 XH98G2
Q99715	COCA1_HUMAN	Collagen alpha-1(XII) chain	COL12A1 COL12A1L
Q99832	TCPH_HUMAN	T-complex protein 1 subunit eta (TCP-1-eta) (CCT-eta) (HIV-1 Nef-interacting protein) [Cleaved into: T-complex protein 1 subunit eta, N-terminally processed]	CCT7 CCTH NIP7-1
Q99880	H2B1L_HUMAN	Histone H2B type 1-L (Histone H2B.c) (H2B/c)	H2BC13 H2BFC HIST1H2BL
Q99879	H2B1M_HUMAN	Histone H2B type 1-M (Histone H2B.e) (H2B/e)	H2BC14 H2BFE HIST1H2BM
P06899	H2B1J_HUMAN	Histone H2B type 1-J (Histone H2B.1) (Histone H2B.r) (H2B/r)	H2BC11 H2BFR HIST1H2BJ
Q99962	SH3G2_HUMAN	Endophilin-A1 (EEN-B1) (Endophilin-1) (SH3 domain protein 2A) (SH3 domain-containing GRB2-like protein 2)	SH3GL2 CNSA2 SH3D2A
Q99996	AKAP9_HUMAN	A-kinase anchor protein 9 (AKAP-9) (A-kinase anchor protein 350 kDa) (AKAP 350) (hgAKAP 350) (A-kinase anchor protein 450 kDa) (AKAP 450) (AKAP 120-like protein) (Centrosome- and Golgi-localized PKN-associated protein) (CG-NAP) (Protein hyperion) (Protein kinase A-anchoring protein 9) (PRKA9) (Protein yotiao)	AKAP9 AKAP350 AKAP450 KIAA0803
Q9BRF8	CPPED_HUMAN	Serine/threonine-protein phosphatase CPPED1 (EC 3.1.3.16) (Calcineurin-like phosphoesterase domain-containing protein 1) (Complete S-transactivated protein 1)	CPPED1 CSTP1
Q9BT78	CSN4_HUMAN	COP9 signalosome complex subunit 4 (SGN4) (Signalosome subunit 4) (JAB1-containing signalosome subunit 4)	COPS4 CSN4
Q9BTW9	TBCD_HUMAN	Tubulin-specific chaperone D (Beta-tubulin cofactor D) (tfcD) (SSD-1) (Tubulin-folding cofactor D)	TBCD KIAA0988 SSD1 TFCD PP1096
Q9BUJ2	HNRL1_HUMAN	Heterogeneous nuclear ribonucleoprotein U-like protein 1 (Adenovirus early region 1B-associated protein 5) (E1B-55 kDa-associated protein 5) (E1B-AP5)	HNRNPUL1 E1BAP5 HNRPUL1
Q9BUT1	BDH2_HUMAN	3-hydroxybutyrate dehydrogenase type 2 (EC 1.1.1.-) (EC 1.1.1.30) (Dehydrogenase/reductase SDR family member 6) (Oxidoreductase UCPA) (R-beta-hydroxybutyrate dehydrogenase) (Short chain dehydrogenase/reductase family 15C member 1)	BDH2 DHRS6 SDR15C1 UNQ6308/PRO20933
Q9BXM0	PRAX_HUMAN	Periaxin	PRX KIAA1620
Q9BXX0	EMIL2_HUMAN	EMILIN-2 (Elastin microfibril interface-located protein 2) (Elastin microfibril interfacer 2) (Protein FOAP-10)	EMILIN2
Q9BZG1	RAB34_HUMAN	Ras-related protein Rab-34 (Ras-related protein Rab-39) (Ras-related protein Rah)	RAB34 RAB39 RAH
Q8IZ41	RASEF_HUMAN	Ras and EF-hand domain-containing protein (Ras-related protein Rab-45)	RASEF RAB45
P20340	RAB6A_HUMAN	Ras-related protein Rab-6A (Rab-6)	RAB6A RAB6
Q15907	RB11B_HUMAN	Ras-related protein Rab-11B (GTP-binding protein YPT3)	RAB11B YPT3
Q7Z6P3	RAB44_HUMAN	Ras-related protein Rab-44	RAB44
P61019	RAB2A_HUMAN	Ras-related protein Rab-2A	RAB2A RAB2
Q9BZS1	FOXP3_HUMAN	Forkhead box protein P3 (Scurfin) [Cleaved into: Forkhead box protein P3, C-terminally processed; Forkhead box protein P3 41 kDa form]	FOXP3 IPEX JM2
Q9C0D2	CE295_HUMAN	Centrosomal protein of 295 kDa	CEP295 KIAA1731
Q9C0E2	XPO4_HUMAN	Exportin-4 (Exp4)	XPO4 KIAA1721
P52306	GDS1_HUMAN	Rap1 GTPase-GDP dissociation stimulator 1 (Exchange factor smgGDS) (SMG GDS protein) (SMG P21 stimulatory GDP/GTP exchange protein)	RAP1GDS1
Q9C0E4	GRIP2_HUMAN	Glutamate receptor-interacting protein 2 (GRIP-2)	GRIP2 KIAA1719
Q9C0G6	DYH6_HUMAN	Dynein heavy chain 6, axonemal (Axonemal beta dynein heavy chain 6) (Ciliary dynein heavy chain 6)	DNAH6 DNAHC6 DNHL1 HL2 KIAA1697
Q9GZM7	TINAL_HUMAN	Tubulointerstitial nephritis antigen-like (Glucocorticoid-inducible protein 5) (Oxidized LDL-responsive gene 2 protein) (OLRG-2) (Tubulointerstitial nephritis antigen-related protein) (TIN Ag-related protein) (TIN-Ag-RP)	TINAGL1 GIS5 LCN7 OLRG2 TINAGL PP6614 PSEC0088 UNQ204/PRO230
Q9H0D2	ZN541_HUMAN	Zinc finger protein 541	ZNF541
Q9H0F6	SHRPN_HUMAN	Sharpin (Shank-associated RH domain-interacting protein) (Shank-interacting protein-like 1) (hSIPL1)	SHARPIN SIPL1 PSEC0216
Q9H158	PCDC1_HUMAN	Protocadherin alpha-C1 (PCDH-alpha-C1)	PCDHAC1
Q9Y5I3	PCDA1_HUMAN	Protocadherin alpha-1 (PCDH-alpha-1)	PCDHA1
Q9UN75	PCDAC_HUMAN	Protocadherin alpha-12 (PCDH-alpha-12)	PCDHA12
Q9H251	CAD23_HUMAN	Cadherin-23 (Otocadherin)	CDH23 KIAA1774 KIAA1812 UNQ1894/PRO4340
Q9H254	SPTN4_HUMAN	Spectrin beta chain, non-erythrocytic 4 (Beta-IV spectrin) (Spectrin, non-erythroid beta chain 3)	SPTBN4 KIAA1642 SPTBN3
Q9H2D6	TARA_HUMAN	TRIO and F-actin-binding protein (Protein Tara) (Trio-associated repeat on actin)	TRIOBP KIAA1662 TARA HRIHFB2122
Q9H2X6	HIPK2_HUMAN	Homeodomain-interacting protein kinase 2 (hHIPk2) (EC 2.7.11.1)	HIPK2
Q9H2X9	S12A5_HUMAN	Solute carrier family 12 member 5 (Electroneutral potassium-chloride cotransporter 2) (K-Cl cotransporter 2) (hKCC2) (Neuronal K-Cl cotransporter)	SLC12A5 KCC2 KIAA1176
Q9Y666	S12A7_HUMAN	Solute carrier family 12 member 7 (Electroneutral potassium-chloride cotransporter 4) (K-Cl cotransporter 4)	SLC12A7 KCC4
Q9HC35	EMAL4_HUMAN	Echinoderm microtubule-associated protein-like 4 (EMAP-4) (Restrictedly overexpressed proliferation-associated protein) (Ropp 120)	EML4 C2orf2 EMAPL4
Q9HC38	GLOD4_HUMAN	Glyoxalase domain-containing protein 4	GLOD4 C17orf25 CGI-150 My027
Q9HCH0	NCK5L_HUMAN	Nck-associated protein 5-like (NCKAP5-like) (Centrosomal protein of 169 kDa) (Cep169)	NCKAP5L CEP169 KIAA1602 FP1193
Q9HCK4	ROBO2_HUMAN	Roundabout homolog 2	ROBO2 KIAA1568
Q9HCM3	K1549_HUMAN	UPF0606 protein KIAA1549	KIAA1549
Q9HCU0	CD248_HUMAN	Endosialin (Tumor endothelial marker 1) (CD antigen CD248)	CD248 CD164L1 TEM1
Q9HD20	AT131_HUMAN	Manganese-transporting ATPase 13A1 (EC 7.2.2.-)	ATP13A1 ATP13A KIAA1825 CGI-152
Q9HDC9	APMAP_HUMAN	Adipocyte plasma membrane-associated protein (Protein BSCv)	APMAP C20orf3 UNQ1869/PRO4305
Q9NPH2	INO1_HUMAN	Inositol-3-phosphate synthase 1 (IPS 1) (EC 5.5.1.4) (Myo-inositol 1-phosphate synthase) (MI-1-P synthase) (MIP synthase) (hIPS) (Myo-inositol 1-phosphate synthase A1) (hINO1)	ISYNA1 INO1
Q9NQC3	RTN4_HUMAN	Reticulon-4 (Foocen) (Neurite outgrowth inhibitor) (Nogo protein) (Neuroendocrine-specific protein) (NSP) (Neuroendocrine-specific protein C homolog) (RTN-x) (Reticulon-5)	RTN4 KIAA0886 NOGO My043 SP1507
Q9NQW1	SC31B_HUMAN	Protein transport protein Sec31B (SEC31-like protein 2) (SEC31-related protein B) (SEC31B-1)	SEC31B SEC31L2
Q9NRD9	DUOX1_HUMAN	Dual oxidase 1 (EC 1.11.1.-) (EC 1.6.3.1) (Large NOX 1) (Long NOX 1) (NADPH thyroid oxidase 1) (Thyroid oxidase 1)	DUOX1 DUOX LNOX1 THOX1
Q9NRG1	PRDC1_HUMAN	Phosphoribosyltransferase domain-containing protein 1	PRTFDC1 HHGP
Q9NRH3	TBG2_HUMAN	Tubulin gamma-2 chain (Gamma-2-tubulin)	TUBG2
Q9NRN5	OLFL3_HUMAN	Olfactomedin-like protein 3 (HNOEL-iso) (hOLF44)	OLFML3 PSEC0035 PSEC0173 PSEC0244 UNQ663/PRO1294
Q9NT68	TEN2_HUMAN	Teneurin-2 (Ten-2) (Protein Odd Oz/ten-m homolog 2) (Tenascin-M2) (Ten-m2) (Teneurin transmembrane protein 2) [Cleaved into: Ten-2, soluble form; Ten-2 intracellular domain (Ten-2 ICD)]	TENM2 KIAA1127 ODZ2 TNM2
Q9NTJ4	MA2C1_HUMAN	Alpha-mannosidase 2C1 (EC 3.2.1.24) (Alpha mannosidase 6A8B) (Alpha-D-mannoside mannohydrolase) (Mannosidase alpha class 2C member 1)	MAN2C1 MANA MANA1
Q9NVA2	SEP11_HUMAN	Septin-11	SEPTIN11 SEPT11
Q92599	SEPT8_HUMAN	Septin-8	SEPTIN8 KIAA0202 SEPT8
Q14141	SEPT6_HUMAN	Septin-6	SEPTIN6 KIAA0128 SEP2 SEPT6
Q9NVD7	PARVA_HUMAN	Alpha-parvin (Actopaxin) (CH-ILKBP) (Calponin-like integrin-linked kinase-binding protein) (Matrix-remodeling-associated protein 2)	PARVA MXRA2
Q9NVZ3	NECP2_HUMAN	Adaptin ear-binding coat-associated protein 2 (NECAP endocytosis-associated protein 2) (NECAP-2)	NECAP2
Q9NXX6	NSE4A_HUMAN	Non-structural maintenance of chromosomes element 4 homolog A (NS4EA) (Non-SMC element 4 homolog A)	NSMCE4A C10orf86 PP4762
Q9NY15	STAB1_HUMAN	Stabilin-1 (Fasciclin, EGF-like, laminin-type EGF-like and link domain-containing scavenger receptor 1) (FEEL-1) (MS-1 antigen)	STAB1 FEEL1 KIAA0246
Q9NY33	DPP3_HUMAN	Dipeptidyl peptidase 3 (EC 3.4.14.4) (Dipeptidyl aminopeptidase III) (Dipeptidyl arylamidase III) (Dipeptidyl peptidase III) (DPP III) (Enkephalinase B)	DPP3
Q9NY47	CA2D2_HUMAN	Voltage-dependent calcium channel subunit alpha-2/delta-2 (Voltage-gated calcium channel subunit alpha-2/delta-2) [Cleaved into: Voltage-dependent calcium channel subunit alpha-2-2; Voltage-dependent calcium channel subunit delta-2]	CACNA2D2 KIAA0558
Q9NYG8	KCNK4_HUMAN	Potassium channel subfamily K member 4 (TWIK-related arachidonic acid-stimulated potassium channel protein) (TRAAK) (Two pore potassium channel KT4.1) (Two pore K(+) channel KT4.1)	KCNK4 TRAAK
Q9NYJ7	DLL3_HUMAN	Delta-like protein 3 (Drosophila Delta homolog 3) (Delta3)	DLL3
Q9NZJ4	SACS_HUMAN	Sacsin (DnaJ homolog subfamily C member 29) (DNAJC29)	SACS KIAA0730
Q9NZJ9	NUDT4_HUMAN	Diphosphoinositol polyphosphate phosphohydrolase 2 (DIPP-2) (EC 3.6.1.52) (Diadenosine 5',5'''-P1,P6-hexaphosphate hydrolase 2) (Nucleoside diphosphate-linked moiety X motif 4) (Nudix motif 4)	NUDT4 DIPP2 KIAA0487 HDCMB47P
Q9NZL9	MAT2B_HUMAN	Methionine adenosyltransferase 2 subunit beta (Methionine adenosyltransferase II beta) (MAT II beta) (Putative dTDP-4-keto-6-deoxy-D-glucose 4-reductase)	MAT2B TGR MSTP045 Nbla02999 UNQ2435/PRO4995
Q9NZM1	MYOF_HUMAN	Myoferlin (Fer-1-like protein 3)	MYOF FER1L3 KIAA1207
Q9NZW4	DSPP_HUMAN	Dentin sialophosphoprotein [Cleaved into: Dentin phosphoprotein (Dentin phosphophoryn) (DPP); Dentin sialoprotein (DSP)]	DSPP
Q9P206	K1522_HUMAN	Uncharacterized protein KIAA1522	KIAA1522
Q9P219	DAPLE_HUMAN	Protein Daple (Coiled-coil domain-containing protein 88C) (Dvl-associating protein with a high frequency of leucine residues) (hDaple) (Hook-related protein 2) (HkRP2)	CCDC88C DAPLE KIAA1509
Q9P225	DYH2_HUMAN	Dynein heavy chain 2, axonemal (Axonemal beta dynein heavy chain 2) (Ciliary dynein heavy chain 2) (Dynein heavy chain domain-containing protein 3)	DNAH2 DNAHC2 DNHD3 KIAA1503
Q9P2D0	IBTK_HUMAN	Inhibitor of Bruton tyrosine kinase (IBtk)	IBTK BTKI KIAA1417
Q9P2D3	HTR5B_HUMAN	HEAT repeat-containing protein 5B	HEATR5B KIAA1414
Q9P2D7	DYH1_HUMAN	Dynein heavy chain 1, axonemal (Axonemal beta dynein heavy chain 1) (Ciliary dynein heavy chain 1) (Heat shock regulated protein 1) (HSRF-1) (hDHC7)	DNAH1 DHC7 DNAHC1 KIAA1410
Q9P2P6	STAR9_HUMAN	StAR-related lipid transfer protein 9 (START domain-containing protein 9) (StARD9)	STARD9 KIAA1300
Q9P2R3	ANFY1_HUMAN	Rabankyrin-5 (Rank-5) (Ankyrin repeat and FYVE domain-containing protein 1) (Ankyrin repeats hooked to a zinc finger motif)	ANKFY1 ANKHZN KIAA1255
Q9UGP5	DPOLL_HUMAN	DNA polymerase lambda (Pol Lambda) (EC 2.7.7.7) (EC 4.2.99.-) (DNA polymerase beta-2) (Pol beta2) (DNA polymerase kappa)	POLL
Q9UHB6	LIMA1_HUMAN	LIM domain and actin-binding protein 1 (Epithelial protein lost in neoplasm)	LIMA1 EPLIN SREBP3 PP624
Q9UHD8	SEPT9_HUMAN	Septin-9 (MLL septin-like fusion protein MSF-A) (MLL septin-like fusion protein) (Ovarian/Breast septin) (Ov/Br septin) (Septin D1)	SEPTIN9 KIAA0991 MSF SEPT9
Q9UIJ7	KAD3_HUMAN	GTP:AMP phosphotransferase AK3, mitochondrial (EC 2.7.4.10) (Adenylate kinase 3) (AK 3) (Adenylate kinase 3 alpha-like 1)	AK3 AK3L1 AK6 AKL3L
Q9UK96	FBX10_HUMAN	F-box only protein 10	FBXO10 FBX10 PRMT11
Q9UL01	DSE_HUMAN	Dermatan-sulfate epimerase (DS epimerase) (EC 5.1.3.19) (Chondroitin-glucuronate 5-epimerase) (Squamous cell carcinoma antigen recognized by T-cells 2) (SART-2)	DSE SART2
Q9UL54	TAOK2_HUMAN	Serine/threonine-protein kinase TAO2 (EC 2.7.11.1) (Kinase from chicken homolog C) (hKFC-C) (Prostate-derived sterile 20-like kinase 1) (PSK-1) (PSK1) (Prostate-derived STE20-like kinase 1) (Thousand and one amino acid protein kinase 2)	TAOK2 KIAA0881 MAP3K17 PSK PSK1 UNQ2971/PRO7431
Q9ULK4	MED23_HUMAN	Mediator of RNA polymerase II transcription subunit 23 (Activator-recruited cofactor 130 kDa component) (ARC130) (Cofactor required for Sp1 transcriptional activation subunit 3) (CRSP complex subunit 3) (Mediator complex subunit 23) (Protein sur-2 homolog) (hSur-2) (Transcriptional coactivator CRSP130) (Vitamin D3 receptor-interacting protein complex 130 kDa component) (DRIP130)	MED23 ARC130 CRSP3 DRIP130 KIAA1216 SUR2
Q9ULL5	PRR12_HUMAN	Proline-rich protein 12	PRR12 KIAA1205
Q9UM54	MYO6_HUMAN	Unconventional myosin-VI (Unconventional myosin-6)	MYO6 KIAA0389
Q9UMN6	KMT2B_HUMAN	Histone-lysine N-methyltransferase 2B (Lysine N-methyltransferase 2B) (EC 2.1.1.354) (Myeloid/lymphoid or mixed-lineage leukemia protein 4) (Trithorax homolog 2) (WW domain-binding protein 7) (WBP-7)	KMT2B HRX2 KIAA0304 MLL2 MLL4 TRX2 WBP7
Q9UMX0	UBQL1_HUMAN	Ubiquilin-1 (Protein linking IAP with cytoskeleton 1) (PLIC-1) (hPLIC-1)	UBQLN1 DA41 PLIC1
Q9UN37	VPS4A_HUMAN	Vacuolar protein sorting-associated protein 4A (EC 3.6.4.6) (Protein SKD2) (VPS4-1) (hVPS4)	VPS4A VPS4
Q9UNH7	SNX6_HUMAN	Sorting nexin-6 (TRAF4-associated factor 2) [Cleaved into: Sorting nexin-6, N-terminally processed]	SNX6
Q9UNZ2	NSF1C_HUMAN	NSFL1 cofactor p47 (UBX domain-containing protein 2C) (p97 cofactor p47)	NSFL1C UBXN2C
Q9UPN3	MACF1_HUMAN	Microtubule-actin cross-linking factor 1, isoforms 1/2/3/5 (620 kDa actin-binding protein) (ABP620) (Actin cross-linking family protein 7) (Macrophin-1) (Trabeculin-alpha)	MACF1 ABP620 ACF7 KIAA0465 KIAA1251
Q9UPQ0	LIMC1_HUMAN	LIM and calponin homology domains-containing protein 1	LIMCH1 KIAA1102
Q9UPW8	UN13A_HUMAN	Protein unc-13 homolog A (Munc13-1)	UNC13A KIAA1032
Q9UPY3	DICER_HUMAN	Endoribonuclease Dicer (EC 3.1.26.3) (Helicase with RNase motif) (Helicase MOI)	DICER1 DICER HERNA KIAA0928
Q9UQ35	SRRM2_HUMAN	Serine/arginine repetitive matrix protein 2 (300 kDa nuclear matrix antigen) (Serine/arginine-rich splicing factor-related nuclear matrix protein of 300 kDa) (SR-related nuclear matrix protein of 300 kDa) (Ser/Arg-related nuclear matrix protein of 300 kDa) (Splicing coactivator subunit SRm300) (Tax-responsive enhancer element-binding protein 803) (TaxREB803)	SRRM2 KIAA0324 SRL300 SRM300 HSPC075
Q9UQD0	SCN8A_HUMAN	Sodium channel protein type 8 subunit alpha (Sodium channel protein type VIII subunit alpha) (Voltage-gated sodium channel subunit alpha Nav1.6)	SCN8A MED
Q9NY46	SCN3A_HUMAN	Sodium channel protein type 3 subunit alpha (Sodium channel protein brain III subunit alpha) (Sodium channel protein type III subunit alpha) (Voltage-gated sodium channel subtype III) (Voltage-gated sodium channel subunit alpha Nav1.3)	SCN3A KIAA1356 NAC3
Q9Y281	COF2_HUMAN	Cofilin-2 (Cofilin, muscle isoform)	CFL2
Q9Y2G8	DJC16_HUMAN	DnaJ homolog subfamily C member 16	DNAJC16 KIAA0962
Q9Y2J2	E41L3_HUMAN	Band 4.1-like protein 3 (4.1B) (Differentially expressed in adenocarcinoma of the lung protein 1) (DAL-1) (Erythrocyte membrane protein band 4.1-like 3) [Cleaved into: Band 4.1-like protein 3, N-terminally processed]	EPB41L3 DAL1 KIAA0987
Q9Y2K2	SIK3_HUMAN	Serine/threonine-protein kinase SIK3 (EC 2.7.11.1) (Salt-inducible kinase 3) (SIK-3) (Serine/threonine-protein kinase QSK)	SIK3 KIAA0999 QSK L19
Q9Y371	SHLB1_HUMAN	Endophilin-B1 (Bax-interacting factor 1) (Bif-1) (SH3 domain-containing GRB2-like protein B1)	SH3GLB1 KIAA0491 CGI-61
Q9Y3Z3	SAMH1_HUMAN	Deoxynucleoside triphosphate triphosphohydrolase SAMHD1 (dNTPase) (EC 3.1.5.-) (Dendritic cell-derived IFNG-induced protein) (DCIP) (Monocyte protein 5) (MOP-5) (SAM domain and HD domain-containing protein 1) (hSAMHD1)	SAMHD1 MOP5
Q9Y493	ZAN_HUMAN	Zonadhesin	ZAN
Q9Y4B5	MTCL1_HUMAN	Microtubule cross-linking factor 1 (Coiled-coil domain-containing protein 165) (PAR-1-interacting protein) (SOGA family member 2)	MTCL1 CCDC165 KIAA0802 SOGA2
Q9Y4D7	PLXD1_HUMAN	Plexin-D1	PLXND1 KIAA0620
Q9Y4D8	HECD4_HUMAN	Probable E3 ubiquitin-protein ligase HECTD4 (EC 2.3.2.26) (HECT domain-containing protein 4) (HECT-type E3 ubiquitin transferase HECTD4)	HECTD4 C12orf51 KIAA0614
Q9Y4F1	FARP1_HUMAN	FERM, ARHGEF and pleckstrin domain-containing protein 1 (Chondrocyte-derived ezrin-like protein) (FERM, RhoGEF and pleckstrin domain-containing protein 1) (Pleckstrin homology domain-containing family C member 2) (PH domain-containing family C member 2)	FARP1 CDEP PLEKHC2
Q9Y4I1	MYO5A_HUMAN	Unconventional myosin-Va (Dilute myosin heavy chain, non-muscle) (Myosin heavy chain 12) (Myosin-12) (Myoxin)	MYO5A MYH12
Q9Y570	PPME1_HUMAN	Protein phosphatase methylesterase 1 (PME-1) (EC 3.1.1.89)	PPME1 PME1 PP2593 PRO0750
Q9Y5E2	PCDB7_HUMAN	Protocadherin beta-7 (PCDH-beta-7)	PCDHB7
Q9Y5E3	PCDB6_HUMAN	Protocadherin beta-6 (PCDH-beta-6)	PCDHB6
Q9Y5H2	PCDGB_HUMAN	Protocadherin gamma-A11 (PCDH-gamma-A11)	PCDHGA11
Q9Y5G8	PCDG5_HUMAN	Protocadherin gamma-A5 (PCDH-gamma-A5)	PCDHGA5
Q9Y5G4	PCDG9_HUMAN	Protocadherin gamma-A9 (PCDH-gamma-A9)	PCDHGA9
Q9Y5Z4	HEBP2_HUMAN	Heme-binding protein 2 (Placental protein 23) (PP23) (Protein SOUL)	HEBP2 C6orf34 SOUL
Q9Y618	NCOR2_HUMAN	Nuclear receptor corepressor 2 (N-CoR2) (CTG repeat protein 26) (SMAP270) (Silencing mediator of retinoic acid and thyroid hormone receptor) (SMRT) (T3 receptor-associating factor) (TRAC) (Thyroid-, retinoic-acid-receptor-associated corepressor)	NCOR2 CTG26
Q9Y663	HS3SA_HUMAN	Heparan sulfate glucosamine 3-O-sulfotransferase 3A1 (EC 2.8.2.30) (Heparan sulfate D-glucosaminyl 3-O-sulfotransferase 3A1) (3-OST-3A) (Heparan sulfate 3-O-sulfotransferase 3A1) (h3-OST-3A)	HS3ST3A1 3OST3A1 HS3ST3A UNQ2551/PRO6180
Q9Y6N9	USH1C_HUMAN	Harmonin (Antigen NY-CO-38/NY-CO-37) (Autoimmune enteropathy-related antigen AIE-75) (Protein PDZ-73) (Renal carcinoma antigen NY-REN-3) (Usher syndrome type-1C protein)	USH1C AIE75
Q9Y6U3	ADSV_HUMAN	Adseverin (Scinderin)	SCIN KIAA1905
Q9Y6V0	PCLO_HUMAN	Protein piccolo (Aczonin)	PCLO ACZ KIAA0559
A1A4S6	RHG10_HUMAN	Rho GTPase-activating protein 10 (GTPase regulator associated with focal adhesion kinase 2) (Graf-related protein 2) (Rho-type GTPase-activating protein 10)	ARHGAP10 GRAF2
A1IGU5	ARH37_HUMAN	Rho guanine nucleotide exchange factor 37	ARHGEF37
A6NNT2	CP096_HUMAN	Uncharacterized protein C16orf96	C16orf96
B2RXF0	T229A_HUMAN	Transmembrane protein 229A	TMEM229A
O00512	BCL9_HUMAN	B-cell CLL/lymphoma 9 protein (B-cell lymphoma 9 protein) (Bcl-9) (Protein legless homolog)	BCL9
O14578	CTRO_HUMAN	Citron Rho-interacting kinase (CRIK) (EC 2.7.11.1) (Serine/threonine-protein kinase 21)	CIT CRIK KIAA0949 STK21
O14910	LIN7A_HUMAN	Protein lin-7 homolog A (Lin-7A) (hLin-7) (Mammalian lin-seven protein 1) (MALS-1) (Tax interaction protein 33) (TIP-33) (Vertebrate lin-7 homolog 1) (Veli-1)	LIN7A MALS1 VELI1
O15083	ERC2_HUMAN	ERC protein 2	ERC2 KIAA0378
O60318	GANP_HUMAN	Germinal-center associated nuclear protein (GANP) (EC 2.3.1.48) (80 kDa MCM3-associated protein) (MCM3 acetylating protein) (MCM3AP) (EC 2.3.1.-) (MCM3 acetyltransferase)	MCM3AP GANP KIAA0572 MAP80
O94855	SC24D_HUMAN	Protein transport protein Sec24D (SEC24-related protein D)	SEC24D KIAA0755
O94874	UFL1_HUMAN	E3 UFM1-protein ligase 1 (EC 2.3.2.-) (E3 UFM1-protein transferase 1) (Multiple alpha-helix protein located at ER) (Novel LZAP-binding protein) (Regulator of C53/LZAP and DDRGK1)	UFL1 KIAA0776 MAXER NLBP RCAD
O95972	BMP15_HUMAN	Bone morphogenetic protein 15 (BMP-15) (Growth/differentiation factor 9B) (GDF-9B)	BMP15 GDF9B
P00403	COX2_HUMAN	Cytochrome c oxidase subunit 2 (EC 7.1.1.9) (Cytochrome c oxidase polypeptide II)	MT-CO2 COII COX2 COXII MTCO2
P05156	CFAI_HUMAN	Complement factor I (EC 3.4.21.45) (C3B/C4B inactivator) [Cleaved into: Complement factor I heavy chain; Complement factor I light chain]	CFI IF
P09874	PARP1_HUMAN	Poly [ADP-ribose] polymerase 1 (PARP-1) (EC 2.4.2.30) (ADP-ribosyltransferase diphtheria toxin-like 1) (ARTD1) (DNA ADP-ribosyltransferase PARP1) (EC 2.4.2.-) (NAD(+) ADP-ribosyltransferase 1) (ADPRT 1) (Poly[ADP-ribose] synthase 1) (Protein poly-ADP-ribosyltransferase PARP1) (EC 2.4.2.-)	PARP1 ADPRT PPOL
P16157	ANK1_HUMAN	Ankyrin-1 (ANK-1) (Ankyrin-R) (Erythrocyte ankyrin)	ANK1 ANK
P23378	GCSP_HUMAN	Glycine dehydrogenase (decarboxylating), mitochondrial (EC 1.4.4.2) (Glycine cleavage system P protein) (Glycine decarboxylase) (Glycine dehydrogenase (aminomethyl-transferring))	GLDC GCSP
P23610	HAP40_HUMAN	40-kDa huntingtin-associated protein (HAP40) (CpG island protein) (Factor VIII intron 22 protein)	F8A1; F8A2; F8A3
P26447	S10A4_HUMAN	Protein S100-A4 (Calvasculin) (Metastasin) (Placental calcium-binding protein) (Protein Mts1) (S100 calcium-binding protein A4)	S100A4 CAPL MTS1
P27487	DPP4_HUMAN	Dipeptidyl peptidase 4 (EC 3.4.14.5) (ADABP) (Adenosine deaminase complexing protein 2) (ADCP-2) (Dipeptidyl peptidase IV) (DPP IV) (T-cell activation antigen CD26) (TP103) (CD antigen CD26) [Cleaved into: Dipeptidyl peptidase 4 membrane form (Dipeptidyl peptidase IV membrane form); Dipeptidyl peptidase 4 soluble form (Dipeptidyl peptidase IV soluble form)]	DPP4 ADCP2 CD26
P41214	EIF2D_HUMAN	Eukaryotic translation initiation factor 2D (eIF2d) (Hepatocellular carcinoma-associated antigen 56) (Ligatin)	EIF2D HCA56 LGTN
P41226	UBA7_HUMAN	Ubiquitin-like modifier-activating enzyme 7 (Ubiquitin-activating enzyme 7) (D8) (Ubiquitin-activating enzyme E1 homolog)	UBA7 UBE1L UBE2
P42694	HELZ_HUMAN	Probable helicase with zinc finger domain (EC 3.6.4.-) (Down-regulated in human cancers protein)	HELZ DRHC KIAA0054
P42695	CNDD3_HUMAN	Condensin-2 complex subunit D3 (Non-SMC condensin II complex subunit D3) (hCAP-D3)	NCAPD3 CAPD3 KIAA0056
P47888	OR3A3_HUMAN	Olfactory receptor 3A3 (Olfactory receptor 17-201) (OR17-201) (Olfactory receptor 3A6) (Olfactory receptor 3A7) (Olfactory receptor 3A8) (Olfactory receptor OR17-22)	OR3A3 OR3A6 OR3A7 OR3A8P
P49257	LMAN1_HUMAN	Protein ERGIC-53 (ER-Golgi intermediate compartment 53 kDa protein) (Gp58) (Intracellular mannose-specific lectin MR60) (Lectin mannose-binding 1)	LMAN1 ERGIC53 F5F8D
P49589	SYCC_HUMAN	Cysteine--tRNA ligase, cytoplasmic (EC 6.1.1.16) (Cysteinyl-tRNA synthetase) (CysRS)	CARS1 CARS
P49815	TSC2_HUMAN	Tuberin (Tuberous sclerosis 2 protein)	TSC2 TSC4
[truncated: 2,995 more rows]

## Sheet: Table 4
Entry	Protein names	Gene names	Tissue specificity (RNA)
[truncated: 382 more rows]
